# Supplementary material for: Investigating the validity of current network analysis on static conglomerate networks by protein network stratification
Source: BMC Bioinformatics. 2010 Sep 16;11:466. doi: 10.1186/1471-2105-11-466 (PMC2949894; doi:10.1186/1471-2105-11-466)
Supplement: Additional file 2 — Eleven supplementary tables. Detailed results from topological, functional and modular analyses are summarized in these supplementary tables. [file 1471-2105-11-466-S2.XLS]

## Sheet: Table S1
Additional file 2. Eleven supplementary tables
Table S1. Power-law degree distributions for 18 networks
All 18 networks show power law in degree distributions (P(k) ~ k-γ, in which P(k) is the fraction of nodes, and k is the node degree), with constant γ ranging from 1.86 to 2.12.
Network	Average degree	Degree exponent γ
Total network	6.711	2.01
Organs network	6.438	2.05
Roots network	6.319	1.91
10-day roots network	4.956	2.05
23-day roots network	5.428	1.96
Leaves network	4.956	2.05
Cotyledons network	4.213	2.12
Juvenile leaves network	4.703	2.05
Flowers network	6.391	2.02
Carpels network	5.117	2.07
Open flowers network	5.369	2.01
Flower buds network	5.614	2.04
Siliques network	5.782	2
Seeds network	4.875	2.09
Cell culture network	7.192	1.87
Cell culture dark network	7.198	1.91
Cell culture light network	7.161	1.86
Cell culture light small network	5.414	1.99

## Sheet: Table S2
Table S2. Significant Differences for Network Statistics between the Total Network and Stratified Subnetworks
Basic Network Statistics
Network Name	Node Counts	Sqroot (Node count)	Edge Count	Connected Components	Avg. Degree	S.D. of Degree	SEM of Degree	Max. Degree	Avg. Clustering Coefficient	S.D. of Clustering Coefficient	Avg. Shortest Path Length	S.D. of Shortest Path Length	Max. Shortest Path Length	Avg. Eccentricity	S.D. of Eccentricity	Max. Eccentricity	Avg. Betweenness	S.D. of Betweenness	Max. Betweenness
total.net	6606	81.2773	22165	717	6.71	10.28	0.13	146	0.3	0.38	4.96	1.54	17	8.61	4.14	17	6708.76	20001.8	710115
organs.net	5576	74.6726	17950	605	6.44	9.38	0.13	136	0.3	0.39	4.9	1.5	17	8.82	4.3	17	5535.47	16692.7	566152
roots.net	3234	56.8683	10218	295	6.32	8.69	0.15	116	0.29	0.38	4.6	1.37	13	7.47	3.07	13	3428.89	9844.39	285884
10_day_roots.net	2701	51.9711	8288	220	6.14	8.19	0.16	108	0.29	0.38	4.56	1.35	13	7.6	2.99	13	2982.39	8671.33	257090
23_day_roots.net	2390	48.8876	6487	239	5.43	7.09	0.15	96	0.3	0.39	4.6	1.37	13	7.21	3.13	13	2367.76	7060.8	191811
leaves.net	2227	47.1911	5519	234	4.96	6.37	0.13	93	0.28	0.38	4.83	1.54	15	8.78	4.03	15	2388.47	7168.17	197123
cotyledons.net	1596	39.95	3362	189	4.21	5.06	0.13	41	0.27	0.39	4.91	1.47	13	6.91	3.23	13	1562.05	3927.55	50822.9
juvenile_leaves.net	1786	42.2611	4200	193	4.7	5.92	0.14	81	0.26	0.38	4.7	1.45	13	7.31	3.29	13	1772.57	5052.02	123910
flowers.net	4610	67.897	14731	477	6.39	9.08	0.13	130	0.3	0.39	4.76	1.43	15	8.29	3.84	15	4606.82	13858.1	450569
flower_buds.net	2563	50.6261	7194	241	5.61	7.3	0.14	99	0.29	0.39	4.72	1.46	13	7.7	3.29	13	2764.36	7928.88	218114
open_flowers.net	2638	51.3615	7082	265	5.37	6.94	0.14	98	0.29	0.39	4.76	1.47	15	7.97	3.57	15	2755.56	8275.46	236562
carpels.net	2013	44.8665	5150	190	5.12	6.32	0.14	64	0.29	0.38	4.81	1.52	15	8.29	3.61	15	2240.86	5657.54	90134.9
siliques.net	3019	54.9454	8728	309	5.78	7.7	0.14	70	0.3	0.39	4.67	1.37	13	7.37	3.23	13	3091.85	8040.64	121054
seeds.net	1805	42.4853	4400	191	4.88	5.93	0.14	54	0.28	0.38	4.75	1.43	13	7.37	3.22	13	1892.75	4622.3	55334.8
cell_culture.net	4240	65.1153	15248	356	7.19	10.78	0.17	133	0.26	0.36	4.54	1.35	16	9.03	3.6	16	4804.32	12969	360252
cell_culture_dark.net	3283	57.2975	11815	239	7.2	10.27	0.18	127	0.25	0.35	4.35	1.23	13	8.27	2.97	13	3770.72	10069.2	278985
cell_culture_light.net	3221	56.7539	11532	252	7.16	10.27	0.18	123	0.25	0.35	4.33	1.21	11	6.85	2.42	11	3547.47	9428.1	250875
cell_culture_light_schagger.net	2279	47.7389	6169	204	5.41	7	0.15	65	0.28	0.38	4.62	1.29	12	7.56	3.03	12	2525.89	6674.25	128731
P-values from Welch's t-test for avg. degree
	10_day_roots_stat.txt	23_dat_roots_stat.txt	carpels_stat.txt	cell_culture_dark_stat.txt	cell_culture_light_schagger_stat.txt	cell_culture_light_stat.txt	cell_culture_stat.txt	cotyledons_stat.txt	flower_buds_stat.txt	flowers_stat.txt	juvenile_leaves_stat.txt	leaves_stat.txt	open_flowers_stat.txt	organs_stat.txt	roots_stat.txt	seeds_stat.txt	siliques_stat.txt	total_stat.txt
10_day_roots_stat.txt	1	0.000950481	1.44e-06	9.08e-06	0.000792103	2.05e-05	3.96e-06	2.92e-21	0.0143385	0.219409	1.23e-11	1.35e-08	0.000220642	0.135057	0.406825	2.27e-09	0.0925418	0.00455678
23_dat_roots_stat.txt	0.000950481	1	0.123352	2.03e-14	0.943321	9.63e-14	1.31e-15	3.06e-10	0.365036	1.1e-06	0.000329628	0.0172565	0.765213	1.48e-07	2.41e-05	0.0060575	0.0797384	2.96e-11
carpels_stat.txt	1.44e-06	0.123352	1	1.01e-19	0.144359	7.03e-19	1.86e-21	1.9e-06	0.0137129	5.91e-11	0.0375836	0.41132	0.196093	2.87e-12	7.67e-09	0.223808	0.000822151	4.84e-17
cell_culture_dark_stat.txt	9.08e-06	2.03e-14	1.01e-19	1	1.63e-14	0.884025	0.982897	2.37e-41	6.43e-12	0.000312678	1.26e-27	2.78e-23	4.76e-16	0.000528185	0.000193881	2.89e-24	5.34e-10	0.0264772
cell_culture_light_schagger_stat.txt	0.000792103	0.943321	0.144359	1.63e-14	1	7.71e-14	1.06e-15	6.41e-10	0.331075	8.83e-07	0.000469487	0.0218395	0.823308	1.18e-07	1.96e-05	0.00790422	0.069652	2.38e-11
cell_culture_light_stat.txt	2.05e-05	9.63e-14	7.03e-19	0.884025	7.71e-14	1	0.896403	6.69e-40	2.55e-11	0.000631699	1.43e-26	2.54e-22	2.68e-15	0.00105474	0.000385728	2.7e-23	1.85e-09	0.0416661
cell_culture_stat.txt	3.96e-06	1.31e-15	1.86e-21	0.982897	1.06e-15	0.896403	1	1.43e-45	7.05e-13	0.000166419	3.85e-30	1.91e-25	1.77e-17	0.000286304	0.000106684	1.86e-26	8.45e-11	0.0207348
cotyledons_stat.txt	2.92e-21	3.06e-10	1.9e-06	2.37e-41	6.41e-10	6.69e-40	1.43e-45	1	3.39e-13	7.39e-32	0.00949917	5.98e-05	4.74e-10	3.38e-35	4.99e-26	0.000448073	1.29e-16	1.74e-43
flower_buds_stat.txt	0.0143385	0.365036	0.0137129	6.43e-12	0.331075	2.55e-11	7.05e-13	3.39e-13	1	7.81e-05	6.13e-06	0.000878212	0.216041	1.64e-05	0.000789639	0.000237352	0.402573	1.11e-08
flowers_stat.txt	0.219409	1.1e-06	5.91e-11	0.000312678	8.83e-07	0.000631699	0.000166419	7.39e-32	7.81e-05	1	4.08e-18	4.96e-14	8.01e-08	0.796076	0.723694	5.58e-15	0.00168033	0.0824346
juvenile_leaves_stat.txt	1.23e-11	0.000329628	0.0375836	1.26e-27	0.000469487	1.43e-26	3.85e-30	0.00949917	6.13e-06	4.08e-18	1	0.19331	0.000634576	4.54e-20	8.04e-15	0.384636	5.59e-08	4.11e-26
leaves_stat.txt	1.35e-08	0.0172565	0.41132	2.78e-23	0.0218395	2.54e-22	1.91e-25	5.98e-05	0.000878212	4.96e-14	0.19331	1	0.0307477	1.1e-15	2.54e-11	0.676295	2.24e-05	3.38e-21
open_flowers_stat.txt	0.000220642	0.765213	0.196093	4.76e-16	0.823308	2.68e-15	1.77e-17	4.74e-10	0.216041	8.01e-08	0.000634576	0.0307477	1	7.25e-09	3.3e-06	0.0111055	0.0340744	4.77e-13
organs_stat.txt	0.135057	1.48e-07	2.87e-12	0.000528185	1.18e-07	0.00105474	0.000286304	3.38e-35	1.64e-05	0.796076	4.54e-20	1.1e-15	7.25e-09	1	0.546806	1.14e-16	0.000492966	0.126742
roots_stat.txt	0.406825	2.41e-05	7.67e-09	0.000193881	1.96e-05	0.000385728	0.000106684	4.99e-26	0.000789639	0.723694	8.04e-15	2.54e-11	3.3e-06	0.546806	1	3.49e-12	0.00961721	0.0484586
seeds_stat.txt	2.27e-09	0.0060575	0.223808	2.89e-24	0.00790422	2.7e-23	1.86e-26	0.000448073	0.000237352	5.58e-15	0.384636	0.676295	0.0111055	1.14e-16	3.49e-12	1	4.74e-06	3.22e-22
siliques_stat.txt	0.0925418	0.0797384	0.000822151	5.34e-10	0.069652	1.85e-09	8.45e-11	1.29e-16	0.402573	0.00168033	5.59e-08	2.24e-05	0.0340744	0.000492966	0.00961721	4.74e-06	1	8.93e-07
total_stat.txt	0.00455678	2.96e-11	4.84e-17	0.0264772	2.38e-11	0.0416661	0.0207348	1.74e-43	1.11e-08	0.0824346	4.11e-26	3.38e-21	4.77e-13	0.126742	0.0484586	3.22e-22	8.93e-07	1
P-values from Welch's t-test for avg. clustering coefficient
	10_day_roots_stat.txt	23_dat_roots_stat.txt	carpels_stat.txt	cell_culture_dark_stat.txt	cell_culture_light_schagger_stat.txt	cell_culture_light_stat.txt	cell_culture_stat.txt	cotyledons_stat.txt	flower_buds_stat.txt	flowers_stat.txt	juvenile_leaves_stat.txt	leaves_stat.txt	open_flowers_stat.txt	organs_stat.txt	roots_stat.txt	seeds_stat.txt	siliques_stat.txt	total_stat.txt
10_day_roots_stat.txt	1	0.458134	0.905013	7.34e-05	0.28211	0.000221456	0.00193329	0.197703	0.827593	0.354022	0.0380376	0.26437	0.518809	0.103125	0.860576	0.815952	0.296488	0.288789
23_dat_roots_stat.txt	0.458134	1	0.423289	5.06e-06	0.0805007	1.7e-05	0.000170273	0.0593404	0.604735	0.952548	0.00758577	0.0757331	0.911682	0.486242	0.546819	0.373039	0.805646	0.895077
carpels_stat.txt	0.905013	0.423289	1	0.000533678	0.379866	0.001269	0.00794103	0.268967	0.750707	0.334144	0.0676368	0.357468	0.476732	0.111	0.776658	0.912948	0.281404	0.279509
cell_culture_dark_stat.txt	7.34e-05	5.06e-06	0.000533678	1	0.00856833	0.791948	0.251049	0.0534252	4.24e-05	3e-08	0.203696	0.0121544	4.78e-06	7.2e-11	1.34e-05	0.00129447	2.4e-07	1.21e-09
cell_culture_light_schagger_stat.txt	0.28211	0.0805007	0.379866	0.00856833	1	0.0173024	0.0805583	0.744008	0.206758	0.0384313	0.297565	0.953463	0.0933634	0.00560678	0.19881	0.459719	0.0364341	0.0237375
cell_culture_light_stat.txt	0.000221456	1.7e-05	0.001269	0.791948	0.0173024	1	0.390823	0.0852592	0.000128605	1.88e-07	0.292691	0.0234787	1.68e-05	7.31e-10	4.85e-05	0.00281267	1.07e-06	1.13e-08
cell_culture_stat.txt	0.00193329	0.000170273	0.00794103	0.251049	0.0805583	0.390823	1	0.254109	0.00113414	3.17e-06	0.678454	0.101009	0.000176075	1.44e-08	0.000523401	0.0152289	1.42e-05	2.2e-07
cotyledons_stat.txt	0.197703	0.0593404	0.268967	0.0534252	0.744008	0.0852592	0.254109	1	0.146207	0.0313411	0.526998	0.787308	0.0684332	0.00600666	0.14052	0.328684	0.0288332	0.0212083
flower_buds_stat.txt	0.827593	0.604735	0.750707	4.24e-05	0.206758	0.000128605	0.00113414	0.146207	1	0.509627	0.0256332	0.193836	0.676611	0.182735	0.95606	0.672116	0.424438	0.44075
flowers_stat.txt	0.354022	0.952548	0.334144	3e-08	0.0384313	1.88e-07	3.17e-06	0.0313411	0.509627	1	0.00218222	0.036599	0.84949	0.434893	0.436793	0.29014	0.822807	0.931471
juvenile_leaves_stat.txt	0.0380376	0.00758577	0.0676368	0.203696	0.297565	0.292691	0.678454	0.526998	0.0256332	0.00218222	1	0.331376	0.00875775	0.000198891	0.0215762	0.0941671	0.00246955	0.00105431
leaves_stat.txt	0.26437	0.0757331	0.357468	0.0121544	0.953463	0.0234787	0.101009	0.787308	0.193836	0.036599	0.331376	1	0.0877642	0.00556376	0.186162	0.43383	0.034558	0.0229161
open_flowers_stat.txt	0.518809	0.911682	0.476732	4.78e-06	0.0933634	1.68e-05	0.000176075	0.0684332	0.676611	0.84949	0.00875775	0.0877642	1	0.394248	0.617891	0.420444	0.711487	0.784906
organs_stat.txt	0.103125	0.486242	0.111	7.2e-11	0.00560678	7.31e-10	1.44e-08	0.00600666	0.182735	0.434893	0.000198891	0.00556376	0.394248	1	0.129387	0.0963317	0.64977	0.442944
roots_stat.txt	0.860576	0.546819	0.776658	1.34e-05	0.19881	4.85e-05	0.000523401	0.14052	0.95606	0.436793	0.0215762	0.186162	0.617891	0.129387	1	0.692657	0.362653	0.361602
seeds_stat.txt	0.815952	0.373039	0.912948	0.00129447	0.459719	0.00281267	0.0152289	0.328684	0.672116	0.29014	0.0941671	0.43383	0.420444	0.0963317	0.692657	1	0.24539	0.241456
siliques_stat.txt	0.296488	0.805646	0.281404	2.4e-07	0.0364341	1.07e-06	1.42e-05	0.0288332	0.424438	0.822807	0.00246955	0.034558	0.711487	0.64977	0.362653	0.24539	1	0.869386
total_stat.txt	0.288789	0.895077	0.279509	1.21e-09	0.0237375	1.13e-08	2.2e-07	0.0212083	0.44075	0.931471	0.00105431	0.0229161	0.784906	0.442944	0.361602	0.241456	0.869386	1
P-values from Welch's t-test for avg. betweenness
	10_day_roots_stat.txt	23_dat_roots_stat.txt	carpels_stat.txt	cell_culture_dark_stat.txt	cell_culture_light_schagger_stat.txt	cell_culture_light_stat.txt	cell_culture_stat.txt	cotyledons_stat.txt	flower_buds_stat.txt	flowers_stat.txt	juvenile_leaves_stat.txt	leaves_stat.txt	open_flowers_stat.txt	organs_stat.txt	roots_stat.txt	seeds_stat.txt	siliques_stat.txt	total_stat.txt
10_day_roots_stat.txt	1	0.00537834	0.000396672	0.00114967	0.0360716	0.0164428	2.58549e-12	2.70847e-13	0.340856	7.6083e-10	4.07571e-09	0.00852274	0.328245	6.97402e-20	0.0633901	4.7752e-08	0.621919	9.73735e-36
23_dat_roots_stat.txt	0.00537834	1	0.508199	7.45963e-10	0.431611	8.73904e-08	5.87347e-23	4.14698e-06	0.062772	4.34264e-19	0.00151545	0.921314	0.0732116	2.20327e-32	2.58753e-06	0.00866404	0.000433386	1.2982e-51
carpels_stat.txt	0.000396672	0.508199	1	1.7302e-12	0.130213	4.06007e-10	2.73109e-27	2.24914e-05	0.00927094	8.89077e-23	0.00708325	0.454796	0.0119331	2.55537e-37	3.06369e-08	0.0367191	1.08248e-05	7.32155e-58
cell_culture_dark_stat.txt	0.00114967	7.45963e-10	1.7302e-12	1	3.12212e-08	0.356016	0.000100759	1.19435e-27	1.94679e-05	0.00191638	8.11335e-21	2.8533e-09	2.10229e-05	5.69545e-10	0.165935	1.47782e-19	0.00300831	3.27639e-22
cell_culture_light_schagger_stat.txt	0.0360716	0.431611	0.130213	3.12212e-08	1	2.61104e-06	1.05793e-20	1.84696e-08	0.256146	4.92941e-17	4.31765e-05	0.505755	0.281788	6.19282e-30	5.0304e-05	0.000356941	0.00519435	7.81134e-49
cell_culture_light_stat.txt	0.0164428	8.73904e-08	4.06007e-10	0.356016	2.61104e-06	1	1.28898e-06	1.52072e-24	0.000609125	5.7525e-05	5.73254e-18	2.72751e-07	0.000627503	1.0287e-12	0.621202	1.02574e-16	0.0396628	2.5312e-26
cell_culture_stat.txt	2.58549e-12	5.87347e-23	2.73109e-27	0.000100759	1.05793e-20	1.28898e-06	1	2.16631e-47	9.69247e-16	0.488668	2.12748e-38	7.36423e-22	1.49512e-15	0.0146326	1.92268e-07	3.60108e-37	4.6441e-12	1.85818e-09
cotyledons_stat.txt	2.70847e-13	4.14698e-06	2.24914e-05	1.19435e-27	1.84696e-08	1.52072e-24	2.16631e-47	1	8.9954e-11	1.377e-40	0.17398	5.12935e-06	2.86333e-10	1.91298e-58	1.04406e-20	0.0242197	5.6242e-18	3.97079e-82
flower_buds_stat.txt	0.340856	0.062772	0.00927094	1.94679e-05	0.256146	0.000609125	9.69247e-16	8.9954e-11	1	8.83046e-13	5.03441e-07	0.0850377	0.968762	4.55261e-24	0.00444084	5.0254e-06	0.126671	2.93983e-41
flowers_stat.txt	7.6083e-10	4.34264e-19	8.89077e-23	0.00191638	4.92941e-17	5.7525e-05	0.488668	1.377e-40	8.83046e-13	1	1.00739e-32	3.51903e-18	1.19805e-12	0.00216422	1.09267e-05	1.83695e-31	1.7013e-09	5.12462e-11
juvenile_leaves_stat.txt	4.07571e-09	0.00151545	0.00708325	8.11335e-21	4.31765e-05	5.73254e-18	2.12748e-38	0.17398	5.03441e-07	1.00739e-32	1	0.00145636	1.00052e-06	4.03334e-49	4.26102e-15	0.457356	3.3472e-12	2.10348e-71
leaves_stat.txt	0.00852274	0.921314	0.454796	2.8533e-09	0.505755	2.72751e-07	7.36423e-22	5.12935e-06	0.0850377	3.51903e-18	0.00145636	1	0.0974896	4.53736e-31	6.41107e-06	0.00802296	0.000861634	7.6695e-50
open_flowers_stat.txt	0.328245	0.0732116	0.0119331	2.10229e-05	0.281788	0.000627503	1.49512e-15	2.86333e-10	0.968762	1.19805e-12	1.00052e-06	0.0974896	1	8.67871e-24	0.00443295	9.35088e-06	0.122459	8.73059e-41
organs_stat.txt	6.97402e-20	2.20327e-32	2.55537e-37	5.69545e-10	6.19282e-30	1.0287e-12	0.0146326	1.91298e-58	4.55261e-24	0.00216422	4.03334e-49	4.53736e-31	8.67871e-24	1	1.02241e-13	6.44403e-48	7.36651e-20	0.000419033
roots_stat.txt	0.0633901	2.58753e-06	3.06369e-08	0.165935	5.0304e-05	0.621202	1.92268e-07	1.04406e-20	0.00444084	1.09267e-05	4.26102e-15	6.41107e-06	0.00443295	1.02241e-13	1	6.89094e-14	0.137168	1.65771e-27
seeds_stat.txt	4.7752e-08	0.00866404	0.0367191	1.47782e-19	0.000356941	1.02574e-16	3.60108e-37	0.0242197	5.0254e-06	1.83695e-31	0.457356	0.00802296	9.35088e-06	6.44403e-48	6.89094e-14	1	5.4022e-11	2.60816e-70
siliques_stat.txt	0.621919	0.000433386	1.08248e-05	0.00300831	0.00519435	0.0396628	4.6441e-12	5.6242e-18	0.126671	1.7013e-09	3.3472e-12	0.000861634	0.122459	7.36651e-20	0.137168	5.4022e-11	1	2.77437e-36
total_stat.txt	9.73735e-36	1.2982e-51	7.32155e-58	3.27639e-22	7.81134e-49	2.5312e-26	1.85818e-09	3.97079e-82	2.93983e-41	5.12462e-11	2.10348e-71	7.6695e-50	8.73059e-41	0.000419033	1.65771e-27	2.60816e-70	2.77437e-36	1
P-values from Welch's t-test for avg. eccentricity
	10_day_roots_stat.txt	23_dat_roots_stat.txt	carpels_stat.txt	cell_culture_dark_stat.txt	cell_culture_light_schagger_stat.txt	cell_culture_light_stat.txt	cell_culture_stat.txt	cotyledons_stat.txt	flower_buds_stat.txt	flowers_stat.txt	juvenile_leaves_stat.txt	leaves_stat.txt	open_flowers_stat.txt	organs_stat.txt	roots_stat.txt	seeds_stat.txt	siliques_stat.txt	total_stat.txt
10_day_roots_stat.txt	1	8.48252e-06	3.78271e-12	4.43758e-18	0.648315	3.73102e-25	2.00725e-70	6.45542e-12	0.24024	1.14235e-17	0.00296374	2.68207e-30	3.57337e-05	1.23031e-50	0.0950012	0.0190385	0.00682025	3.96486e-39
23_dat_roots_stat.txt	8.48252e-06	1	3.52508e-25	3.76663e-37	0.000135936	2.41763e-06	1.73494e-98	0.00351952	1.06343e-07	5.84612e-36	0.34209	6.59194e-48	1.41075e-15	3.91605e-76	0.00264588	0.106909	0.0638581	1.00328e-63
carpels_stat.txt	3.78271e-12	3.52508e-25	1	0.870118	1.44583e-12	6.52335e-54	3.11881e-14	9.36016e-33	1.46207e-08	0.977308	3.78385e-18	2.24143e-05	0.00302128	5.70215e-08	3.38481e-17	2.12684e-16	8.64344e-20	0.000710747
cell_culture_dark_stat.txt	4.43758e-18	3.76663e-37	0.870118	1	5.00396e-18	7.47974e-96	1.71484e-23	6.17843e-44	6.96032e-12	0.809869	1.93916e-24	2.85787e-07	0.00055083	9.58562e-13	9.00213e-27	3.22398e-22	5.3653e-30	3.29589e-06
cell_culture_light_schagger_stat.txt	0.648315	0.000135936	1.44583e-12	5.00396e-18	1	3.99998e-20	1.47051e-66	3.99399e-10	0.120816	1.04569e-17	0.0133818	2.92839e-30	1.22018e-05	1.66434e-48	0.266713	0.0627348	0.0341219	1.5534e-37
cell_culture_light_stat.txt	3.73102e-25	2.41763e-06	6.52335e-54	7.47974e-96	3.99998e-20	1	9.82636e-201	0.498497	2.30997e-27	2.10859e-89	2.52203e-07	3.63772e-86	5.66431e-42	2.76558e-160	5.55131e-19	2.12589e-09	6.08469e-13	7.49011e-149
cell_culture_stat.txt	2.00725e-70	1.73494e-98	3.11881e-14	1.71484e-23	1.47051e-66	9.82636e-201	1	8.85861e-97	8.90625e-54	8.40941e-21	1.0492e-69	0.0154483	2.19746e-32	0.00973314	8.34422e-89	5.019e-67	5.91991e-91	2.11958e-08
cotyledons_stat.txt	6.45542e-12	0.00351952	9.36016e-33	6.17843e-44	3.99399e-10	0.498497	8.85861e-97	1	4.4532e-14	5.09038e-43	0.000412464	2.91517e-55	6.89746e-23	1.64718e-78	1.43793e-08	3.29626e-05	3.94347e-06	4.28679e-67
flower_buds_stat.txt	0.24024	1.06343e-07	1.46207e-08	6.96032e-12	0.120816	2.30997e-27	8.90625e-54	4.4532e-14	1	8.01783e-12	0.000123009	8.74108e-24	0.00435806	6.00661e-38	0.00569332	0.00113815	0.000214203	5.8286e-28
flowers_stat.txt	1.14235e-17	5.84612e-36	0.977308	0.809869	1.04569e-17	2.10859e-89	8.40941e-21	5.09038e-43	8.01783e-12	1	4.44936e-24	1.36651e-06	0.000383809	3.37084e-11	8.14572e-26	6.63464e-22	5.38299e-29	2.62759e-05
juvenile_leaves_stat.txt	0.00296374	0.34209	3.78385e-18	1.93916e-24	0.0133818	2.52203e-07	1.0492e-69	0.000412464	0.000123009	4.44936e-24	1	1.2137e-36	2.62069e-10	1.22791e-53	0.0995792	0.553891	0.503418	3.10581e-43
leaves_stat.txt	2.68207e-30	6.59194e-48	2.24143e-05	2.85787e-07	2.92839e-30	3.63772e-86	0.0154483	2.91517e-55	8.74108e-24	1.36651e-06	1.2137e-36	1	1.77464e-13	0.697196	3.42173e-38	1.99537e-34	2.75125e-41	0.0780789
open_flowers_stat.txt	3.57337e-05	1.41075e-15	0.00302128	0.00055083	1.22018e-05	5.66431e-42	2.19746e-32	6.89746e-23	0.00435806	0.000383809	2.62069e-10	1.77464e-13	1	4.54715e-21	1.01323e-08	7.20365e-09	6.43123e-11	1.53853e-13
organs_stat.txt	1.23031e-50	3.91605e-76	5.70215e-08	9.58562e-13	1.66434e-48	2.76558e-160	0.00973314	1.64718e-78	6.00661e-38	3.37084e-11	1.22791e-53	0.697196	4.54715e-21	1	2.17161e-65	5.35065e-51	2.77394e-68	0.00510163
roots_stat.txt	0.0950012	0.00264588	3.38481e-17	9.00213e-27	0.266713	5.55131e-19	8.34422e-89	1.43793e-08	0.00569332	8.14572e-26	0.0995792	3.42173e-38	1.01323e-08	2.17161e-65	1	0.325094	0.255193	7.3891e-53
seeds_stat.txt	0.0190385	0.106909	2.12684e-16	3.22398e-22	0.0627348	2.12589e-09	5.019e-67	3.29626e-05	0.00113815	6.63464e-22	0.553891	1.99537e-34	7.20365e-09	5.35065e-51	0.325094	1	0.992609	1.19018e-40
siliques_stat.txt	0.00682025	0.0638581	8.64344e-20	5.3653e-30	0.0341219	6.08469e-13	5.91991e-91	3.94347e-06	0.000214203	5.38299e-29	0.503418	2.75125e-41	6.43123e-11	2.77394e-68	0.255193	0.992609	1	7.11196e-56
total_stat.txt	3.96486e-39	1.00328e-63	0.000710747	3.29589e-06	1.5534e-37	7.49011e-149	2.11958e-08	4.28679e-67	5.8286e-28	2.62759e-05	3.10581e-43	0.0780789	1.53853e-13	0.00510163	7.3891e-53	1.19018e-40	7.11196e-56	1

## Sheet: Table S3
Table S3. Overlap Proteins and Interactions between Subnetwork Pairs
Overlaps nodes/edges	Leaves 2227/5519	Flowers 4610/14731	Siliques 3019/8728	Seeds 1805/4400	Cell Culture 4240/15248
Roots 3234/10218	1744/4433	2669/8335	2145/6154	1406/3475	2547/8273
Leaves 2227/5519		2048/5064	1741/4089	1217/2760	1845/4607
Flowers 4610/14731			3019/8728	1805/4400	3119/10365
Siliques 3019/8728				1444/3455	2376/7085
Seeds 1805/4400					1495/3724

## Sheet: Table S4
Table S4. Hub/Bottleneck Status Change during Stratification Compared with Randomized Networks
Table S4A. Hub Status Change during Stratification Compared with Randomized Networks
	h2nh_5p	nh2h_5p	h2nh_10p	nh2h_10p	h2nh_20p	nh2h_20p
roots	0.0003125	0.0003901	0.0001574	0.0001192	6.649e-08	2.274e-07
leaves	0.004596	0.2261	0.01808	0.00893	0.0003419	7.691e-05
flowers	1.738e-05	8.583e-05	0.002052	2.488e-05	3.857e-06	1.46e-06
siliques	0.0002308	0.007599	0.00929	0.0001375	0.1319	1.734e-06
seeds	1.722e-05	0.003591	0.007163	0.004884	0.001164	0.03536
h2nh: hubs in the unstratified total network change into non-hubs in stratified subnetworks.
nh2h: non-hubs in the unstratified total network become hubs in stratified subnetworks.
5p/10p/20p: degree cutoffs for hub definitions; different cutoff values are used in order to evaluate the possible influence of rather arbitory cutoffs.
Each value in the table is the p-value of Student's t-test between the real percentage of hub status change and the percentage of such change
using randomized networks of similar size and degree distribution.
Shaded p-values are those not showing significant differences from randomizations.
Table S4B. Bottleneck Status Change during Stratification Compared with Randomized Networks
	b2nb_5p	nb2b_5p	b2nb_10p	nb2b_10p	b2nb_20p	nb2b_20p
roots	0.2318	0.0009954	3.695e-07	1.926e-05	2.948e-08	1.143e-06
leaves	4.677e-06	0.002052	8.823e-05	0.0001121	5.082e-07	0.0005801
flowers	0.02153	1.2e-07	4.17e-06	1.333e-07	1.824e-05	1.431e-06
siliques	3.592e-06	4.643e-05	2.255e-07	2.815e-06	2.993e-09	6.983e-09
seeds	1.235e-06	7.268e-05	8.878e-09	0.0001307	6.666e-09	2.941e-05
b2nb: bottlenecks in the unstratified total network change into non-bottlenecks in stratified subnetworks.
nb2b: non-bottlenecks in the unstratified total network become bottlenecks in stratified subnetworks.
5p/10p/20p: degree cutoffs for bottleneck definitions.
Each value in the table is the p-value of Student's t-test between the real percentage of bottleneck status change and the percentage of such
change using randomized networks of similar size and degree distribution.
Shaded p-values are those not showing significant differences from randomizations.

## Sheet: Table S5
Table S5. Hub/Bottleneck Status Change between the Total Network and Stratified Subnetworks
number of non-hubs to hubs/ number of hubs to non-hubs when stratified (5% nodes as hubs)	Roots Network (159 hubs)	Leaves Network (105 hubs)	Flowers Network (238 hubs)	Siliques Network (143 hubs)	Seeds Network (92 hubs)
Total Network (329 hubs)	0/89	5/70	6/45	1/80	7/68
Organs Network (282 hubs)	0/76	7/65	3/27	1/65	7/67
Total Network (639 hubs)	3/137	7/125	4/101	8/126	7/102
Organs Network (568 hubs)	1/125	10/128	0/82	6/119	6/93
Total Network (1309 hubs)	0/256	8/201	0/154	2/234	6/213
Organs Network (1099 hubs)	0/201	10/160	0/77	4/190	7/179
Percentage and Number of Non-hubs to Hubs When Stratifying Organs Network
Coarsely-Stratified Organs Network (282 hubs)	0	0.0667	0.0126	0.007	0.0761
Percentage of Non-hubs to Hubs When Stratifying Total Network	Roots Subnetwork	Leaves Subnetwork	Flowers Subnetwork	Siliques Subnetwork	Seeds Subnetwork
Non-hubs to Hubs (5% nodes as hubs)	0	0.0476	0.0252	0.007	0.0761
Hubs to Non-hubs (5% nodes as hubs)	0.271	0.213	0.137	0.243	0.207
Non-hubs to Hubs (10% nodes as hubs)	0.0092	0.0335	0.0092	0.0275	0.0372
Hubs to Non-hubs (10% nodes as hubs)	0.2144	0.1956	0.1581	0.1972	0.1596
Non-hubs to Hubs (20% nodes as hubs)	0	0.018	0	0.0035	0.0177
Hubs to Non-hubs (20% nodes as hubs)	0.1956	0.1536	0.1176	0.1788	0.1627
Percentage of Non-hubs to Hubs When Stratifying Total Network	Stratified Roots Network	Stratified Leaves Network	Stratified Flowers Network	Stratified Siliques Network	Stratified Seeds Network
Non-hubs to Hubs (5% nodes as hubs)	0	0.0476	0.0252	0.007	0.0761
Non-hubs to Hubs (10% nodes as hubs)	0.0092	0.0335	0.0092	0.0275	0.0372
Non-hubs to Hubs (20% nodes as hubs)	0	0.018	0	0.0035	0.0177
avg	0.00306667	0.0330333	0.0114667	0.0126667	0.0436667
Hubs to Non-hubs (5% nodes as hubs)	0.271	0.213	0.137	0.243	0.207
Hubs to Non-hubs (10% nodes as hubs)	0.2144	0.1956	0.1581	0.1972	0.1596
Hubs to Non-hubs (20% nodes as hubs)	0.1956	0.1536	0.1176	0.1788	0.1627
avg	0.227	0.1874	0.137567	0.206333	0.176433
number of non-bottlenecks to bottlenecks/ number of bottlenecks to non-bottlenecks when stratified	Roots Network (162 bottlenecks)	Leaves Network (111 bottlenecks)	Flowers Network (231 bottlenecks)	Siliques Network (151 bottlenecks)	Seeds Network (90 bottlenecks)
Total Network (330 bottlenecks)	22/107	20/91	18/66	18/87	8/89
Organs Network (279 bottlenecks)	18/82	20/77	13/39	14/72	9/76
Total Network (661 bottlenecks)	26/121	28/110	35/108	30/127	18/95
Organs Network (558 bottlenecks)	22/107	32/97	26/66	30/99	22/85
Total Network (1321 bottlenecks)	47/213	53/164	65/168	51/184	36/138
Organs Network (1115 bottlenecks)	38/176	52/153	30/107	43/169	35/137
Percentage of Bottleneck Status Variations When Stratifying Total Network	Roots Subnetwork	Leaves Subnetwork	Flowers Subnetwork	Siliques Subnetwork	Seeds Subnetwork
Non-bottlenecks to Bottlenecks (5% nodes as bottlenecks)	0.1358	0.1802	0.0779	0.1192	0.0889
Bottlenecks to Non-bottlenecks (5% nodes as bottlenecks)	0.3242	0.2758	0.2	0.2636	0.2697
Non-bottlenecks to Bottlenecks (10% nodes as bottlenecks)	0.0805	0.1256	0.0759	0.0993	0.0994
Bottlenecks to Non-bottlenecks (10% nodes as bottlenecks)	0.1831	0.3333	0.3273	0.1921	0.1437
Non-bottlenecks to bottlenecks (20% nodes as bottlenecks)	0.0726	0.1191	0.0705	0.0844	0.1108
Bottlenecks to Non-bottlenecks (20% nodes as bottlenecks)	0.1612	0.1241	0.1272	0.1393	0.1045
Percentage of Bottleneck Status Variations When Stratifying Total Network	Stratified Roots Network	Stratified Leaves Network	Stratified Flowers Network	Stratified Siliques Network	Stratified Seeds Network
Non-bottlenecks to Bottlenecks (5% nodes as bottlenecks)	0.1358	0.1802	0.0779	0.1192	0.0889
Non-bottlenecks to Bottlenecks (10% nodes as bottlenecks)	0.0805	0.1256	0.0759	0.0993	0.0994
Non-bottlenecks to bottlenecks (20% nodes as bottlenecks)	0.0726	0.1191	0.0705	0.0844	0.1108
avg.	0.0963	0.141633	0.0747667	0.100967	0.0997
Bottlenecks to Non-bottlenecks (5% nodes as bottlenecks)	0.3242	0.2758	0.2	0.2636	0.2697
Bottlenecks to Non-bottlenecks (10% nodes as bottlenecks)	0.1831	0.3333	0.3273	0.1921	0.1437
Bottlenecks to Non-bottlenecks (20% nodes as bottlenecks)	0.1612	0.1241	0.1272	0.1393	0.1045
avg.	0.222833	0.2444	0.218167	0.198333	0.172633

## Sheet: Table S6
Table S6. Network Hub/Bottleneck Variations among Unstratified & Stratified Networks
Table S6A. Network Hub Variations among Unstratified & Stratified Networks
Number & percentage of proteins with different degree class while stratified
	Overall	Organs-only Proteins	Cell Culture-only Proteins	Conserved Proteins
Number & Percentage	2562/6606, 38.78%	574/2127, 26.99%	184/791, 23.26%	1804/3449, 52.31%
Number & percentage of proteins with leap change in degree classes while stratified
	Overall	Organs-only Proteins	Cell Culture-only Proteins	Conserved Proteins
Number & Percentage	354/6606, 5.36%	74/2127, 3.48%	11/791, 1.39%	268/3449, 7.8%
Between-level differences of protein degree class
	Level-1 versus Level-2	Level-1 versus Level-3	Level-1 versus Level-4	Level-1 versus Level-3 (Organ proteins only)	Level-1 versus Level-4 (Organ proteins only)
Number & Percentage	742/6606, 11.23%	2218/6606, 33.58%	1973/6606, 29.87%	1806/5576, 32.39%	1973/5576, 35.38%
Between-level leap changes in protein degree classes
	Level-1 versus Level-2	Level-1 versus Level-3	Level-1 versus Level-4	Level-1 versus Level-3 (Organ proteins only)	Level-1 versus Level-4 (Organ proteins only)
Number & Percentage	34/6606, 0.51%	188/6606, 2.85%	220/6606, 3.33%	136/5576,2.49%	220/5576, 3.95%
Level-wised differences of protein degree class (Organ & cell culture proteins)
	Level-2 versus Level-3 (organs)	Level-2 versus Level-4 (organs)	Level-2 versus Level-3 versus Level-4 (organs)	Level-2 versus Level-3 (cell culture)
Number & Percentage	1834/5576, 32.91%	1984/5576, 35.58%	2255/5576, 49.44%	877/4240, 20.68%
Level-wised leap changes in degree classes (Organ & cell culture proteins)
	Level-2 versus Level-3 (organs)	Level-2 versus Level-4 (organs)	Level-2 versus Level-3 versus Level-4 (organs)	Level-2 versus Level-3 (cell culture)
Number & Percentage	152/5576, 2.73%	246/5576, 4.41%	278/5576, 4.99%	1/4240, 0.02%
Table S6B. Network Bottleneck Variations among Unstratified & Stratified Networks
Number & percentage of proteins with different betweenness class while stratified
	Overall	Organs-only Proteins	Cell Culture-only Proteins	Conserved Proteins
Number & Percentage	2633/6606, 39.86%	540/2127, 25.39%	232/791, 29.33%	1861/3449, 53.96%
Number & percentage of proteins with leap change in betweenness classes while stratified
	Overall	Organs-only Proteins	Cell Culture-only Proteins	Conserved Proteins
Number & Percentage	411/6606, 6.22%	92/2127, 4.33%	0/791, 0%	319/3449, 9.25%
Between-level differences of protein betweenness class
	Level-1 versus Level-2	Level-1 versus Level-3	Level-1 versus Level-4	Level-1 versus Level-3 (Organ proteins only)	Level-1 versus Level-4 (Organ proteins only)
Number & Percentage	1236/6606, 18.71%	2343/6606, 35.47%	1925/6606, 29.14%	1811/5576, 32.48%	1925/5576, 34.52%
Between-level leap changes in protein betweenness classes
	Level-1 versus Level-2	Level-1 versus Level-3	Level-1 versus Level-4	Level-1 versus Level-3 (Organ proteins only)	Level-1 versus Level-4 (Organ proteins only)
Number & Percentage	100/6606, 1.51%	283/6606, 4.28%	323/6606, 4.89%	265/5576, 4.75%	323/5576, 5.79%
Level-wised differences of protein betweenness class (Organ & cell culture proteins)
	Level-2 versus Level-3 (organs)	Level-2 versus Level-4 (organs)	Level-2 versus Level-3 versus Level-4 (organs)	Level-2 versus Level-3 (cell culture)
Number & Percentage	1631/5576, 29.25%	1801/5576, 32.30%	2042/5576, 36.62%	1011/4240, 23.84%
Level-wised leap changes in protein betweenness classes (Organ & cell culture proteins)
	Level-2 versus Level-3 (organs)	Level-2 versus Level-4 (organs)	Level-2 versus Level-3 versus Level-4 (organs)	Level-2 versus Level-3 (cell culture)
Number & Percentage	200/5576, 3.59%	255/5576, 4.57%	283/5576, 5.08%	53/4240, 1.25%

## Sheet: Table S7
Table S7. Summary of Hub Variations Using Different Class Definitions
Class definition 1:
1: 0-5%
2: 5-10%
3: 10-20%
4: 20-50%
5: 50-100%
Overall changes	2562/6606, 38.78%
Overall leap changes	354/6606, 5.36%
Class definition 2:
1: 0-10%
2: 10-20%
3: 20-50%
4: 50-100%
Overall changes	2418/6606, 36.6%
Overall leap changes	275/6606, 4.16%
Class definition 3:
1: 0-5%
2: 5-15%
3: 15-25%
4: 25-55%
5: 55-100%
Overall changes	2705/6606, 40.9%
Overall leap changes	485/6606, 7.34%

## Sheet: Table S8
Table S8. GO Slim High Level Functional Terms
Molecular Function	Molecular Function Term
func1	hydrolase activity
func2	other molecular functions
func3	other enzyme activity
func4	transcription factor activity
func5	other binding
func6	nucleotide binding
func7	transferase activity
func8	transporter activity
func9	protein binding
func10	DNA or RNA binding
func11	kinase activity
func12	receptor binding or activity
func13	structural molecule activity
func14	unknown molecular functions
func15	nucleic acid binding
Biological Process	Biological Process Term
proc1	response to stress
proc2	response to abiotic or biotic stimulus
proc3	other biological processes
proc4	signal transduction
proc5	other cellular processes
proc6	other metabolic processes
proc7	electron transport or energy pathways
proc8	developmental processes
proc9	transport
proc10	transcription
proc11	protein metabolism
proc12	cell organization and biogenesis
proc13	DNA or RNA metabolism
proc14	unknown biological processes
Cellular Component	Cellular Component Term
comp1	extracellular
comp2	other cytoplasmic components
comp3	nucleus
comp4	other intracellular components
comp5	cytosol
comp6	plastid
comp7	other cellular components
comp8	chloroplast
comp9	other membranes
comp10	plasma membrane
comp11	ER
comp12	unknown cellular components
comp13	ribosome
comp14	mitochondria
comp15	cell wall
comp16	Golgi apparatus

## Sheet: Table S9
Table S9. Compatibility Scores between Two Sets of Modules Using the Simulated Annealing-based Method
Network 1 & Network 2	Compatibility	Network 1 & Network 2	Compatibility	Network 1 & Network 2	Compatibility
Cell culture1 & Total1	0.250256	Cell culture2 & Total2	0.228742	Cell culture3 & Total3	0.215538
Roots1 & Total1	0.179137	Roots2 & Total2	0.188084	Roots3 & Total3	0.146526
Leaves1 & Total1	0.176669	Leaves2 & Total2	0.155906	Leaves3 & Total3	0.104581
Flower1 & Total1	0.360185	Flower2 & Total2	0.335201	Flower3 & Total3	0.297298
Siliques1 & Total1	0.200316	Siliques2 & Total2	0.226839	Siliques3 & Total3	0.144805
Seeds1 & Total1	0.115057	Seeds2 & Total2	0.101414	Seeds3 & Total3	0.0974526
Roots1 & Organs1	0.195356	Roots2 & Organs2	0.227345	Roots3 & Organs3	0.231087
Leaves1 & Organs1	0.142752	Leaves2 & Organs2	0.154439	Leaves3 & Organs3	0.10248
Flowers1 & Organs1	0.45917	Flowers2 & Organs2	0.464375	Flowers3 & Organs3	0.42905
Siliques1 & Organs1	0.265032	Siliques2 & Organs2	0.231702	Siliques3 & Organs3	0.205471
Seeds1 & Organs1	0.103667	Seeds2 & Organs2	0.111227	Seeds3 & Organs3	0.0837164
Average	0.222509	Average	0.220479	Average	0.187091
Network 1 & Network 2	Compatibility	Network 1 & Network 2	Compatibility	Network 1 & Network 2	Compatibility
Cell culture1 & Cell culture2	0.525024	Cell culture2 & Cell culture3	0.468248	Cell culture1 & Cell culture3	0.463109
Roots1 & Roots2	0.5662	Roots2 & Roots3	0.539985	Roots1 & Roots3	0.505524
Leaves1 & Leaves2	0.608974	Leaves2 & Leaves3	0.505443	Leaves1 & Leaves3	0.468433
Flowers1 & Flowers2	0.568981	Flowers2 & Flowers3	0.575158	Flowers1 & Flowers3	0.603473
Siliques1 & Siliques2	0.519565	Siliques2 & Siliques3	0.497583	Siliques1 & Siliques3	0.396737
Seeds1 & Seeds2	0.459302	Seeds2 & Seeds3	0.525107	Seeds1 & Seeds3	0.571052
Organs1 & Organs2	0.637624	Organs2 & Organs3	0.578102	Organs1 & Organs3	0.514419
Total1 & Total2	0.571558	Total2 & Total3	0.471133	Total1 & Total3	0.506714
Average	0.557154	Average	0.520095	Average	0.503682

## Sheet: Table S10
Table S10. Functional Enrichment in Modules Extracted by the Simulated-annealing Based Method
Table S10A. Functional Enrichment in Modules Using Annotations for Proteins
	modules that donot have any enriched function
	GO functions that are enriched in the corresponding subnetwork as well as modules in the subnetwork
For total network using protein annotations:
10/61 modules are not enriched, 83.6% enriched
		mod1	mod2	mod3	mod4	mod5	mod6	mod7	mod8	mod9	mod10	mod11	mod12	mod13	mod14	mod15	mod16	mod17	mod18	mod19	mod20	mod21	mod22	mod23	mod24	mod25	mod26	mod27	mod28	mod29	mod30	mod31	mod32	mod33	mod34	mod35	mod36	mod37	mod38	mod39	mod40	mod41	mod42	mod43	mod44	mod45	mod46	mod47	mod48
GO:0042128	nitrate assimilation	2.92e-11
GO:0006542	glutamine biosynthetic process	3.32e-06
GO:0006886	intracellular protein transport		8.77e-35
GO:0006944	membrane fusion		4.92e-24
GO:0016192	vesicle-mediated transport		4.71e-23
GO:0006810	transport		5.54e-13		5.13e-23																	2.87e-17
GO:0006888	ER to Golgi vesicle-mediated transport		6.39e-12
GO:0016126	sterol biosynthetic process		4.88e-10
GO:0015914	phospholipid transport		8.22e-09
GO:0006891	intra-Golgi vesicle-mediated transport		8.22e-09
GO:0006621	protein retention in ER lumen		8.45e-08
GO:0006875	cellular metal ion homeostasis		8.45e-08
GO:0006623	protein targeting to vacuole		1.34e-07
GO:0006754	ATP biosynthetic process		1.86e-07																																					2.38e-15
GO:0042147	retrograde transport, endosome to Golgi		8.68e-07
GO:0008272	sulfate transport		2.55e-06
GO:0006890	retrograde vesicle-mediated transport, Golgi to ER		8.91e-06
GO:0015031	protein transport		1.5e-05																1.59e-55
GO:0006816	calcium ion transport		1.96e-05
GO:0006828	manganese ion transport		4.91e-05
GO:0006821	chloride transport		9.13e-05
GO:0006896	Golgi to vacuole transport		9.13e-05
GO:0008333	endosome to lysosome transport		9.13e-05
GO:0009067	aspartate family amino acid biosynthetic process		9.13e-05
GO:0009081	branched chain family amino acid metabolic process			4.62e-09
GO:0006012	galactose metabolic process			7.8e-09
GO:0006096	glycolysis			1.39e-07
GO:0006617	SRP-dependent cotranslational protein targeting to membrane, signal sequence recognition			1.01e-05
GO:0016226	iron-sulfur cluster assembly			1.41e-05
GO:0045038	protein import into chloroplast thylakoid membrane			3.97e-05
GO:0007031	peroxisome organization			6.33e-05
GO:0006833	water transport				5.43e-12
GO:0009651	response to salt stress				4.4e-09
GO:0009414	response to water deprivation				4.58e-08
GO:0006457	protein folding					6.15e-20
GO:0009408	response to heat					6.4e-15
GO:0010304	PSII associated light-harvesting complex II catabolic process					8.02e-08
GO:0006468	protein amino acid phosphorylation					2.4e-06																					2.05e-05											4.15e-17								1.07e-10
GO:0009934	regulation of meristem organization					5.08e-05
GO:0048437	floral organ development					5.57e-05
GO:0006874	cellular calcium ion homeostasis					6.75e-05
GO:0006511	ubiquitin-dependent protein catabolic process							3.62e-55				1.24e-09
GO:0009407	toxin catabolic process							1.43e-21
GO:0030163	protein catabolic process							4.47e-16
GO:0043161	proteasomal ubiquitin-dependent protein catabolic process							2.31e-07
GO:0006464	protein modification process							1.13e-06									1.51e-08
GO:0006289	nucleotide-excision repair							4.48e-06
GO:0006221	pyrimidine nucleotide biosynthetic process							4.93e-06
GO:0006334	nucleosome assembly							2.34e-05
GO:0009218	pyrimidine ribonucleotide metabolic process							2.37e-05
GO:0006470	protein amino acid dephosphorylation							3.29e-05
GO:0006349	genetic imprinting								1.93e-05
GO:0009960	endosperm development								1.93e-05
GO:0008152	metabolic process									7.04e-16				5.72e-05																	7.73e-05						3.47e-06			5.94e-05
GO:0006014	D-ribose metabolic process									1.26e-08
GO:0019654	acetate fermentation									3.76e-08
GO:0019575	sucrose catabolic process, using beta-fructofuranosidase									5.15e-07
GO:0005986	sucrose biosynthetic process									2.4e-06
GO:0000398	nuclear mRNA splicing, via spliceosome										5.21e-17
GO:0008380	RNA splicing										3.33e-13
GO:0006396	RNA processing										3.6e-09
GO:0006635	fatty acid beta-oxidation										2.14e-07																			1.25e-05
GO:0010216	maintenance of DNA methylation										1.27e-05
GO:0009058	biosynthetic process										8.1e-05
GO:0010388	cullin deneddylation											1.77e-09
GO:0009640	photomorphogenesis											3.74e-08
GO:0007049	cell cycle											2.65e-05
GO:0000338	protein deneddylation											6.4e-05
GO:0006508	proteolysis												5.79e-48							1.97e-09																												4.64e-10
GO:0009698	phenylpropanoid metabolic process													4.39e-10
GO:0009695	jasmonic acid biosynthetic process													1.66e-05
GO:0009411	response to UV													3.91e-05
GO:0006857	oligopeptide transport														8.24e-29
GO:0042938	dipeptide transport														3.89e-08
GO:0042939	tripeptide transport														1.18e-05
GO:0045900	negative regulation of translational elongation														1.18e-05
GO:0006979	response to oxidative stress															2.16e-09	6.26e-06
GO:0009617	response to bacterium															5.55e-07
GO:0009225	nucleotide-sugar metabolic process															1.73e-05
GO:0007018	microtubule-based movement																	8.85e-05
GO:0007264	small GTPase mediated signal transduction																		1.34e-62
GO:0009156	ribonucleoside monophosphate biosynthetic process																		4.33e-06
GO:0043087	regulation of GTPase activity																		4.33e-06
GO:0009165	nucleotide biosynthetic process																		4.33e-06
GO:0044249	cellular biosynthetic process																		1.71e-05
GO:0006913	nucleocytoplasmic transport																		8.27e-05
GO:0007165	signal transduction																			9.01e-06
GO:0009736	cytokinin mediated signaling																				6.9e-14				6.9e-14
GO:0000160	two-component signal transduction system (phosphorelay)																				1.31e-07				1.31e-07
GO:0055085	transmembrane transport																					2.73e-43
GO:0010107	potassium ion import																					9.87e-05
GO:0006168	adenine salvage																						5.08e-14
GO:0006529	asparagine biosynthetic process																						5.45e-06
GO:0019722	calcium-mediated signaling																							1.39e-05
GO:0055114	oxidation reduction																										1.44e-13										4.8e-13
GO:0006839	mitochondrial transport																										2.62e-06
GO:0006412	translation																													8.72e-18
GO:0009086	methionine biosynthetic process																													4.97e-06
GO:0006098	pentose-phosphate shunt																														4.32e-12								4.17e-14
GO:0010188	response to microbial phytotoxin																															1.66e-05
GO:0005975	carbohydrate metabolic process																																2.44e-18
GO:0019761	glucosinolate biosynthetic process																																5.56e-07
GO:0019760	glucosinolate metabolic process																																4.32e-05
GO:0006633	fatty acid biosynthetic process																																	4.43e-10
GO:0010143	cutin biosynthetic process																																	3.34e-05
GO:0001676	long-chain fatty acid metabolic process																																	6.67e-05
GO:0010020	chloroplast fission																																		7.73e-09
GO:0009658	chloroplast organization																																		5.46e-05
GO:0006499	N-terminal protein myristoylation																																					2.98e-14
GO:0009738	abscisic acid mediated signaling																																					1.92e-07
GO:0046686	response to cadmium ion																																						1.72e-05						3.57e-06
GO:0006812	cation transport																																							5.76e-14
GO:0009809	lignin biosynthetic process																																									2.83385e-08					1.16e-06
GO:0006790	sulfur metabolic process																																											1.53e-11
GO:0006606	protein import into nucleus																																												6.96e-10
GO:0000059	protein import into nucleus, docking																																												8.95e-09
GO:0006563	L-serine metabolic process																																												1.91e-06
GO:0006108	malate metabolic process																																												9.49e-06
GO:0006544	glycine metabolic process																																												1.08e-05
GO:0006556	S-adenosylmethionine biosynthetic process																																												2.66e-05
GO:0007017	microtubule-based process																																												8.89e-05
GO:0009626	plant-type hypersensitive response																																														6.05e-05
GO:0009850	auxin metabolic process																																															5.56e-14
GO:0006355	regulation of transcription, DNA-dependent
GO:0009638	phototropism
GO:0010017	red or far red light signaling pathway
GO:0009742	brassinosteroid mediated signaling
GO:0010617	circadian regulation of calcium ion oscillation
GO:0019395	fatty acid oxidation
GO:0022900	electron transport chain
GO:0042254	ribosome biogenesis
GO:0006364	rRNA processing
GO:0008150	biological_process
GO:0006413	translational initiation
GO:0044267	cellular protein metabolic process
GO:0006397	mRNA processing
GO:0006446	regulation of translational initiation
GO:0019285	glycine betaine biosynthetic process from choline
GO:0009926	auxin polar transport
GO:0006013	mannose metabolic process
GO:0009958	positive gravitropism
GO:0009767	photosynthetic electron transport chain
GO:0006350	transcription
GO:0006260	DNA replication
GO:0006281	DNA repair
GO:0015986	ATP synthesis coupled proton transport
GO:0051276	chromosome organization
GO:0051726	regulation of cell cycle
GO:0019344	cysteine biosynthetic process
GO:0006268	DNA unwinding during replication
GO:0008283	cell proliferation
GO:0006298	mismatch repair
GO:0019430	removal of superoxide radicals
GO:0010332	response to gamma radiation
GO:0009294	DNA mediated transformation
GO:0006367	transcription initiation from RNA polymerase II promoter
GO:0006352	transcription initiation
GO:0000724	double-strand break repair via homologous recombination
GO:0009910	negative regulation of flower development
GO:0007067	mitosis
GO:0006270	DNA replication initiation
GO:0045449	regulation of transcription
GO:0044237	cellular metabolic process
For roots network:
3/33 modules are not enriched, 90.9% enriched
		mod1	mod2	mod3	mod4	mod5	mod6	mod7	mod8	mod9	mod10	mod11	mod12	mod13	mod14	mod15	mod16	mod17	mod18	mod19	mod20	mod21	mod22	mod23	mod24	mod25	mod26	mod27	mod28	mod29	mod30	mod31	mod32	mod33
GO:0008152	metabolic process	1.66e-05																1.67e-12
GO:0009640	photomorphogenesis		1.56e-10
GO:0010388	cullin deneddylation		3.85e-10
GO:0010387	signalosome assembly		2.89e-09
GO:0000338	protein deneddylation		1.49e-07
GO:0006511	ubiquitin-dependent protein catabolic process		7.52e-06													3.51e-43
GO:0015986	ATP synthesis coupled proton transport			6.29e-21
GO:0019344	cysteine biosynthetic process			1.52e-11
GO:0015992	proton transport			4.44e-10
GO:0006098	pentose-phosphate shunt			1.6e-08																	8.99639e-08
GO:0006168	adenine salvage			8.64e-08
GO:0016192	vesicle-mediated transport			2.1e-05																					7.23e-17						4.88e-09
GO:0000398	nuclear mRNA splicing, via spliceosome				1.89e-07
GO:0006563	L-serine metabolic process				7.32e-06
GO:0019509	methionine salvage				7.32e-06
GO:0006544	glycine metabolic process				2.13e-05
GO:0008380	RNA splicing				2.35e-05
GO:0019395	fatty acid oxidation				4.31e-05
GO:0009926	auxin polar transport				8.4e-05
GO:0055085	transmembrane transport					2.08e-08
GO:0006519	cellular amino acid and derivative metabolic process					4.39e-07
GO:0006633	fatty acid biosynthetic process					2.45e-06
GO:0010107	potassium ion import					5.85e-05
GO:0006012	galactose metabolic process						7.69547e-14
GO:0006014	D-ribose metabolic process							2.39e-11
GO:0019654	acetate fermentation							4.83e-08
GO:0019575	sucrose catabolic process, using beta-fructofuranosidase							6.6e-07
GO:0005986	sucrose biosynthetic process							3.07e-06
GO:0006754	ATP biosynthetic process							2.14e-05																							1.58e-06
GO:0055114	oxidation reduction							7.3e-05														4.59e-08
GO:0006812	cation transport							8.74e-05
GO:0006810	transport								3.84e-17											4.81e-05
GO:0006833	water transport								2.44e-12
GO:0009651	response to salt stress								7.76e-10
GO:0009414	response to water deprivation								1.52e-08
GO:0006412	translation									6.85e-34
GO:0006364	rRNA processing									2.48e-15
GO:0006413	translational initiation									5.98e-11
GO:0042254	ribosome biogenesis									2.88e-10
GO:0006508	proteolysis										2.12e-14																			1.06e-11
GO:0009698	phenylpropanoid metabolic process										1.23e-05												5e-05
GO:0042128	nitrate assimilation											2.92e-11
GO:0006542	glutamine biosynthetic process											3.32e-06
GO:0006457	protein folding												2.88e-10																			1.61e-05		1.75e-11
GO:0009408	response to heat												3.73e-10
GO:0000059	protein import into nucleus, docking												7.65e-06
GO:0006260	DNA replication													1.37e-10
GO:0006006	glucose metabolic process													2.3e-09
GO:0006281	DNA repair													8.03e-08
GO:0006350	transcription													1.18e-07
GO:0019430	removal of superoxide radicals													9.2e-07
GO:0009051	pentose-phosphate shunt, oxidative branch													7.97e-06
GO:0006096	glycolysis														1.35e-12
GO:0019285	glycine betaine biosynthetic process from choline														1.37e-05
GO:0030163	protein catabolic process															2.63e-19
GO:0043161	proteasomal ubiquitin-dependent protein catabolic process															7.64e-10
GO:0006289	nucleotide-excision repair															1.74e-06
GO:0006464	protein modification process															3.17e-05
GO:0031087	deadenylation-independent decapping of nuclear-transcribed mRNA																0.000103567
GO:0007264	small GTPase mediated signal transduction																		1.59e-47
GO:0015031	protein transport																		4.9e-42						9.13e-10
GO:0006896	Golgi to vacuole transport																		1.77e-05
GO:0006623	protein targeting to vacuole																		3.26e-05
GO:0016481	negative regulation of transcription																					4.91e-05
GO:0006635	fatty acid beta-oxidation																						1.31e-17
GO:0009695	jasmonic acid biosynthetic process																						1.03e-08
GO:0009620	response to fungus																						7.09e-05
GO:0008295	spermidine biosynthetic process																						7.33e-05
GO:0009821	alkaloid biosynthetic process																							4.89824e-14
GO:0009058	biosynthetic process																							9.55046e-10
GO:0006886	intracellular protein transport																								1.4e-14						4.98e-18
GO:0009742	brassinosteroid mediated signaling																								1.04e-07
GO:0009225	nucleotide-sugar metabolic process																										1.16e-06
GO:0042732	D-xylose metabolic process																										3.86e-05
GO:0042546	cell wall biogenesis																										8.08e-05
GO:0009407	toxin catabolic process																											3.18e-39
GO:0006606	protein import into nucleus																											7.04e-07
GO:0042819	vitamin B6 biosynthetic process																											1.91e-05
GO:0006995	cellular response to nitrogen starvation																											7.49e-05
GO:0009156	ribonucleoside monophosphate biosynthetic process																												8.64e-07
GO:0009165	nucleotide biosynthetic process																												8.64e-07
GO:0006090	pyruvate metabolic process																												8.64e-07
GO:0044249	cellular biosynthetic process																												3.43e-06
GO:0045454	cell redox homeostasis																												5.09e-06
GO:0006086	acetyl-CoA biosynthetic process from pyruvate																												8.51e-06
GO:0009116	nucleoside metabolic process																												2.94e-05
GO:0051605	protein maturation by peptide bond cleavage																												9.15e-05
GO:0006749	glutathione metabolic process																												9.15e-05
GO:0010623	developmental programmed cell death																													3.19e-06
GO:0006888	ER to Golgi vesicle-mediated transport																														5.4e-14
GO:0006944	membrane fusion																														4.77e-10
GO:0006816	calcium ion transport																														5.76e-08
GO:0015914	phospholipid transport																														6.06e-06
GO:0006486	protein amino acid glycosylation																														7.46e-05
GO:0006621	protein retention in ER lumen																														9.25e-05
GO:0044267	cellular protein metabolic process																															1.02e-09
GO:0006414	translational elongation																															1.21e-07
GO:0006556	S-adenosylmethionine biosynthetic process																															2.67e-06
GO:0015865	purine nucleotide transport																															6.63e-05
GO:0006378	mRNA polyadenylation																															6.63e-05
GO:0007017	microtubule-based process																																	3.04e-12
GO:0042147	retrograde transport, endosome to Golgi																																	8.26e-09
GO:0000910	cytokinesis																																	5.93e-07
GO:0007021	tubulin complex assembly																																	1.95e-05
GO:0008333	endosome to lysosome transport																																	1.95e-05
GO:0006751	glutathione catabolic process																																	1.95e-05
For leaves network:
0/33 modules is not enriched, 100% enriched
		mod1	mod2	mod3	mod4	mod5	mod6	mod7	mod8	mod9	mod10	mod11	mod12	mod13	mod14	mod15	mod16	mod17	mod18	mod19	mod20	mod21	mod22	mod23	mod24	mod25	mod26	mod27	mod28	mod29	mod30	mod31	mod32	mod33
GO:0009767	photosynthetic electron transport chain	8.59e-06
GO:0006744	ubiquinone biosynthetic process	4.28e-05
GO:0015031	protein transport		4.13e-21																											2.3e-06
GO:0007264	small GTPase mediated signal transduction		3.12e-19
GO:0006886	intracellular protein transport		2.47e-08															2.48e-07												3.89e-11
GO:0007033	vacuole organization		5.94e-07
GO:0006096	glycolysis			2.13e-13									7.09e-07
GO:0019285	glycine betaine biosynthetic process from choline			2.4e-05
GO:0031998	regulation of fatty acid beta-oxidation				6.81e-06
GO:0006414	translational elongation					6.61e-11	1.12e-05
GO:0044267	cellular protein metabolic process					5.84e-09							7.96e-05
GO:0015865	purine nucleotide transport					3.77e-06
GO:0006563	L-serine metabolic process						2.17e-09
GO:0006544	glycine metabolic process						1.28e-08
GO:0000059	protein import into nucleus, docking						3.32e-08
GO:0007017	microtubule-based process						1.16e-07
GO:0006108	malate metabolic process						1.38e-05
GO:0046686	response to cadmium ion						7.44e-05	8.53e-05									1.25e-11
GO:0006412	translation							6.89e-20																	9.33e-05
GO:0009651	response to salt stress							3.14e-05																									2.99e-09
GO:0006378	mRNA polyadenylation							5.1e-05
GO:0042325	regulation of phosphorylation								1.44e-05
GO:0008295	spermidine biosynthetic process								1.44e-05
GO:0006423	cysteinyl-tRNA aminoacylation								1.44e-05
GO:0006633	fatty acid biosynthetic process									5.35e-12
GO:0010143	cutin biosynthetic process									8.59e-06
GO:0006529	asparagine biosynthetic process										2.01e-06
GO:0006457	protein folding											6.39e-08			8.9e-05
GO:0006413	translational initiation											5.21e-07
GO:0009408	response to heat											3.89e-05
GO:0009744	response to sucrose stimulus												1.1e-05
GO:0019253	reductive pentose-phosphate cycle												1.73e-05
GO:0010304	PSII associated light-harvesting complex II catabolic process													1.72e-10
GO:0009658	chloroplast organization													5.39e-06
GO:0045037	protein import into chloroplast stroma													3.79e-05
GO:0006510	ATP-dependent proteolysis													6.31e-05
GO:0006012	galactose metabolic process														7.13e-08
GO:0006014	D-ribose metabolic process															4.34e-06
GO:0055114	oxidation reduction															4.58e-06																3.2e-07
GO:0006606	protein import into nucleus																6.77e-09
GO:0006556	S-adenosylmethionine biosynthetic process																4.05e-07
GO:0009086	methionine biosynthetic process																5.84e-06
GO:0006090	pyruvate metabolic process																1.61e-05
GO:0042819	vitamin B6 biosynthetic process																1.61e-05
GO:0045454	cell redox homeostasis																4.76e-05
GO:0006995	cellular response to nitrogen starvation																6.33e-05
GO:0019344	cysteine biosynthetic process																	6.24e-10
GO:0006816	calcium ion transport																	1.8e-06
GO:0006888	ER to Golgi vesicle-mediated transport																	2.73e-06
GO:0006535	cysteine biosynthetic process from serine																	9.41e-05
GO:0009821	alkaloid biosynthetic process																		8.226e-17
GO:0009058	biosynthetic process																		1.7246e-11
GO:0006511	ubiquitin-dependent protein catabolic process																			7.98e-39
GO:0030163	protein catabolic process																			1.42e-18
GO:0043161	proteasomal ubiquitin-dependent protein catabolic process																			1.66e-05
GO:0055072	iron ion homeostasis																				1.55e-07
GO:0006826	iron ion transport																				7.72e-07
GO:0006879	cellular iron ion homeostasis																				1.35e-06
GO:0000302	response to reactive oxygen species																				2.15e-06
GO:0010039	response to iron ion																				2.15e-06
GO:0015979	photosynthesis																				4.25e-05
GO:0048366	leaf development																				8.48e-05
GO:0042128	nitrate assimilation																					2.92e-11
GO:0006542	glutamine biosynthetic process																					3.32e-06
GO:0006098	pentose-phosphate shunt																						9e-08								1.46e-07
GO:0055085	transmembrane transport																							2.03e-14
GO:0006810	transport																							9.2e-07									1.43e-12	4.85e-06
GO:0006635	fatty acid beta-oxidation																								1.6e-09
GO:0010388	cullin deneddylation																								1.67e-07
GO:0000398	nuclear mRNA splicing, via spliceosome																								5.74e-06
GO:0009793	embryonic development ending in seed dormancy																								3.61e-05
GO:0005975	carbohydrate metabolic process																									1.16e-07
GO:0042938	dipeptide transport																										3.92e-06
GO:0042939	tripeptide transport																										1.31e-06
GO:0006857	oligopeptide transport																										1.48e-06
GO:0008152	metabolic process																											3.01e-11
GO:0006508	proteolysis																												8.7e-07
GO:0009698	phenylpropanoid metabolic process																												6.38e-05
GO:0016192	vesicle-mediated transport																													6.44e-13
GO:0009742	brassinosteroid mediated signaling																													6.78e-08
GO:0015986	ATP synthesis coupled proton transport																														1.41e-15
GO:0006833	water transport																																1.19e-12
GO:0009414	response to water deprivation																																1.92e-07
GO:0008361	regulation of cell size																																	1.18e-05
GO:0043481	anthocyanin accumulation in tissues in response to UV light																																	3.53e-05
GO:0009926	auxin polar transport																																	5.72e-05
GO:0010540	basipetal auxin transport																																	7.04e-05
For flowers network:
7/47 modules not enriched in any bp function (85.1% enriched)
		mod1	mod2	mod3	mod4	mod5	mod6	mod7	mod8	mod9	mod10	mod11	mod12	mod13	mod14	mod15	mod16	mod17	mod18	mod19	mod20	mod21	mod22	mod23	mod24	mod25	mod26	mod27	mod28	mod29	mod30	mod31	mod32	mod33	mod34	mod35	mod36	mod37	mod38	mod39	mod40	mod41	mod42	mod43	mod44	mod45	mod46	mod47
GO:0006412	translation	2.75e-45																										4.33e-05								3.19301e-11
GO:0042254	ribosome biogenesis	4.85e-19
GO:0006413	translational initiation	3.36e-16
GO:0006364	rRNA processing	1e-11
GO:0006446	regulation of translational initiation	4.29e-08
GO:0006268	DNA unwinding during replication	5.68e-07
GO:0006270	DNA replication initiation	2.14e-06
GO:0008283	cell proliferation	1.46e-05
GO:0031087	deadenylation-independent decapping of nuclear-transcribed mRNA	1.96e-05
GO:0006397	mRNA processing	3.82e-05
GO:0055114	oxidation reduction	7.29e-05															9.18e-14
GO:0006098	pentose-phosphate shunt		4.17e-14
GO:0046686	response to cadmium ion		1.72e-05								3.41e-06
GO:0006457	protein folding			8.51e-25		1.6e-08
GO:0009408	response to heat			3.41e-16
GO:0019344	cysteine biosynthetic process			2.74e-10
GO:0019654	acetate fermentation			8.64e-07
GO:0006014	D-ribose metabolic process			1.68e-05
GO:0009081	branched chain family amino acid metabolic process			1.68e-05
GO:0010617	circadian regulation of calcium ion oscillation			8.07e-05
GO:0019243	methylglyoxal catabolic process to D-lactate			8.07e-05
GO:0009850	auxin metabolic process				2.16e-08
GO:0006508	proteolysis				1.37e-07							1.59e-10																		9.32e-41
GO:0015986	ATP synthesis coupled proton transport					2.96e-11
GO:0006168	adenine salvage					4.15e-07
GO:0007017	microtubule-based process					5.59e-07
GO:0044267	cellular protein metabolic process					8.03e-06
GO:0007067	mitosis					2.03e-05
GO:0042147	retrograde transport, endosome to Golgi						2.05e-05
GO:0009168	purine ribonucleoside monophosphate biosynthetic process							0.000457792
GO:0009750	response to fructose stimulus								1.58e-05
GO:0006096	glycolysis									2.17e-17																	1.51e-05
GO:0006606	protein import into nucleus										1.59e-10
GO:0000059	protein import into nucleus, docking										1.75e-09
GO:0006563	L-serine metabolic process										7.59e-07
GO:0006108	malate metabolic process										3.24e-06
GO:0006544	glycine metabolic process										4.33e-06
GO:0006556	S-adenosylmethionine biosynthetic process										1.27e-05
GO:0006508	proteolysis
GO:0009225	nucleotide-sugar metabolic process											2.4e-05
GO:0006979	response to oxidative stress											2.52e-05
GO:0010623	developmental programmed cell death											2.87e-05
GO:0006099	tricarboxylic acid cycle												8.24e-08
GO:0009411	response to UV												2.03e-06																													6.41e-06
GO:0042128	nitrate assimilation												3.38e-06
GO:0008152	metabolic process													1.52e-19								1.22e-07			2.05554e-06			8.26e-09					7.73e-05									1.95e-06
GO:0006350	transcription														1.23e-11																			7.72e-06
GO:0006260	DNA replication														2.13e-11
GO:0006281	DNA repair														2.04e-10
GO:0009910	negative regulation of flower development														6.63e-05
GO:0006810	transport															3.84e-09											2.43e-07					5.19e-22								4.12e-18
GO:0008361	regulation of cell size															1.51e-05
GO:0043481	anthocyanin accumulation in tissues in response to UV light															4.53e-05
GO:0009926	auxin polar transport															8.31e-05
GO:0010540	basipetal auxin transport															9.04e-05
GO:0006013	mannose metabolic process																2.99e-07
GO:0000398	nuclear mRNA splicing, via spliceosome																	1.21e-18
GO:0008380	RNA splicing																	1.08e-12
GO:0006635	fatty acid beta-oxidation																	6.35e-11										1.4e-05
GO:0010388	cullin deneddylation																	4.05e-10
GO:0009640	photomorphogenesis																	3.3e-06
GO:0019395	fatty acid oxidation																	9.54e-05
GO:0000085	G2 phase of mitotic cell cycle																	9.54e-05
GO:0009821	alkaloid biosynthetic process																		8e-26
GO:0009058	biosynthetic process																		2.82e-12
GO:0006511	ubiquitin-dependent protein catabolic process																			6.85e-38
GO:0030163	protein catabolic process																			1.17e-16
GO:0043161	proteasomal ubiquitin-dependent protein catabolic process																			3.63e-08
GO:0006221	pyrimidine nucleotide biosynthetic process																			1.12e-06
GO:0006470	protein amino acid dephosphorylation																			2.94e-06
GO:0009218	pyrimidine ribonucleotide metabolic process																			5.47e-06
GO:0006289	nucleotide-excision repair																			3.63e-05
GO:0005975	carbohydrate metabolic process																				2.29234e-06																										1.49e-12
GO:0009809	lignin biosynthetic process																					1.61e-18
GO:0044237	cellular metabolic process																					4.22e-18
GO:0009067	aspartate family amino acid biosynthetic process																						1.53624e-05
GO:0006012	galactose metabolic process																						6.60448e-16
GO:0030422	RNA interference, production of siRNA																							6.89e-09
GO:0010267	RNA interference, production of ta-siRNAs																							1.82e-06
GO:0006306	DNA methylation																							1.82e-06
GO:0009616	virus induced gene silencing																							6.31e-05
GO:0007264	small GTPase mediated signal transduction																									1.17e-46
GO:0015031	protein transport																									1.26e-43																				4.64e-06
GO:0043087	regulation of GTPase activity																									3.32e-06
GO:0016126	sterol biosynthetic process																									3.15e-05	1.14e-05
GO:0006913	nucleocytoplasmic transport																									5.88e-05
GO:0006886	intracellular protein transport																										4.69e-23																			2.16e-09
GO:0006888	ER to Golgi vesicle-mediated transport																										6.99e-14
GO:0016192	vesicle-mediated transport																										6.78e-10																			5.37e-11
GO:0006816	calcium ion transport																										2.39e-09
GO:0006944	membrane fusion																										1.15e-08
GO:0006621	protein retention in ER lumen																										8.97e-07
GO:0006890	retrograde vesicle-mediated transport, Golgi to ER																										1.91e-06
GO:0010304	PSII associated light-harvesting complex II catabolic process																										1.91e-06
GO:0006006	glucose metabolic process																										3.37e-06
GO:0006754	ATP biosynthetic process																										1.05e-05	7.1e-13
GO:0006486	protein amino acid glycosylation																										8.64e-05
GO:0006812	cation transport																											1.67e-11
GO:0006857	oligopeptide transport																												7.59e-19
GO:0042938	dipeptide transport																												2.28e-08
GO:0042939	tripeptide transport																												8.32e-06
GO:0045900	negative regulation of translational elongation																												8.32e-06
GO:0006090	pyruvate metabolic process																														1.85e-06
GO:0055085	transmembrane transport																															7.4e-42
GO:0006098	pentose-phosphate shunt																																4.32e-12
GO:0045941	positive regulation of transcription																																	1.57e-07
GO:0009723	response to ethylene stimulus																																	3.37e-06
GO:0040007	growth																																		0.00183016
GO:0006744	ubiquinone biosynthetic process																																				3.01e-05
GO:0006833	water transport																																							3.24e-12
GO:0009414	response to water deprivation																																							2.25e-08
GO:0009651	response to salt stress																																							2.9e-07
GO:0006499	N-terminal protein myristoylation																																								2.83e-13
GO:0006468	protein amino acid phosphorylation																																								5.99e-12
GO:0009738	abscisic acid mediated signaling																																								5.25e-06
GO:0009698	phenylpropanoid metabolic process																																									1.94e-11
GO:0009695	jasmonic acid biosynthetic process																																									2.7e-06
GO:0009742	brassinosteroid mediated signaling																																													1.15e-07
GO:0006633	fatty acid biosynthetic process																																													6.09e-06
GO:0019761	glucosinolate biosynthetic process																																														7.02e-05
For siliques network:
6/44 modules are not enriched, 86.4% enriched
		mod1	mod2	mod3	mod4	mod5	mod6	mod7	mod8	mod9	mod10	mod11	mod12	mod13	mod14	mod15	mod16	mod17	mod18	mod19	mod20	mod21	mod22	mod23	mod25	mod26	mod27	mod28	mod29	mod30	mod31	mod32	mod33	mod34	mod35	mod36	mod37	mod38	mod39	mod40	mod41	mod42	mod43	mod44
GO:0005975	carbohydrate metabolic process	2.29234e-06												1.98e-11								3.63e-05
GO:0042254	ribosome biogenesis		2.39119e-06									1.98e-09
GO:0009624	response to nematode			0.000163287
GO:0007264	small GTPase mediated signal transduction				1.8e-40
GO:0015031	protein transport				1.47e-37
GO:0009821	alkaloid biosynthetic process					8.23e-17
GO:0009058	biosynthetic process					2.98e-09
GO:0006457	protein folding						8.37e-13												1.09e-15
GO:0009186	deoxyribonucleoside diphosphate metabolic process						2.05e-05
GO:0006810	transport							1.05e-12																6.58e-14						3.71e-05
GO:0006833	water transport							1.06e-12
GO:0009414	response to water deprivation							4.77e-09
GO:0009651	response to salt stress							4.14e-08
GO:0006508	proteolysis								2.24e-27
GO:0006563	L-serine metabolic process									2.03e-08
GO:0006544	glycine metabolic process									1.19e-07
GO:0006826	iron ion transport									1.01e-05
GO:0006879	cellular iron ion homeostasis									2.3e-05
GO:0042819	vitamin B6 biosynthetic process									2.45e-05
GO:0006606	protein import into nucleus									4.5e-05
GO:0010039	response to iron ion									4.5e-05
GO:0006995	cellular response to nitrogen starvation									9.57e-05
GO:0055072	iron ion homeostasis									9.57e-05
GO:0007017	microtubule-based process										1.78e-09
GO:0044267	cellular protein metabolic process										2.8e-08
GO:0051276	chromosome organization										1.77e-07
GO:0009156	ribonucleoside monophosphate biosynthetic process										8.29e-06
GO:0009165	nucleotide biosynthetic process										8.29e-06
GO:0015865	purine nucleotide transport										8.29e-06
GO:0016192	vesicle-mediated transport										1.58e-05																			2.28e-15
GO:0044249	cellular biosynthetic process										3.26e-05
GO:0007021	tubulin complex assembly										3.26e-05
GO:0006412	translation											2.8e-36																									2.28141e-05
GO:0006413	translational initiation											8.51e-16
GO:0006364	rRNA processing											1.2e-12
GO:0019344	cysteine biosynthetic process											2.51e-08
GO:0006446	regulation of translational initiation											9.69e-08
GO:0031087	deadenylation-independent decapping of nuclear-transcribed mRNA											2.41e-06
GO:0006378	mRNA polyadenylation											6.15e-05
GO:0008283	cell proliferation												1.68e-10
GO:0006268	DNA unwinding during replication												8.53e-08
GO:0006270	DNA replication initiation												3.27e-07
GO:0006260	DNA replication												1.42e-06
GO:0019762	glucosinolate catabolic process													3.31e-05
GO:0030149	sphingolipid catabolic process															0.000274675
GO:0010388	cullin deneddylation																1.05e-09
GO:0009640	photomorphogenesis																4.4e-07
GO:0019395	fatty acid oxidation																1.26e-05
GO:0010204	defense response signaling pathway, resistance gene-independent																4.95e-05
GO:0006006	glucose metabolic process																	1.78e-11
GO:0006096	glycolysis																	8.34e-08													1.42e-11
GO:0006633	fatty acid biosynthetic process																	7.04e-06
GO:0009744	response to sucrose stimulus																	2.14e-05
GO:0019253	reductive pentose-phosphate cycle																	2.86e-05
GO:0009051	pentose-phosphate shunt, oxidative branch																	4.54e-05				4.91e-05
GO:0009408	response to heat																		1.52e-07
GO:0010304	PSII associated light-harvesting complex II catabolic process																		5.05e-06
GO:0019243	methylglyoxal catabolic process to D-lactate																		3.26e-05
GO:0009698	phenylpropanoid metabolic process																			1.26e-09
GO:0009411	response to UV																			1.73e-06
GO:0008152	metabolic process																				7.31e-08								2.05554e-06															2.05554e-06
GO:0006098	pentose-phosphate shunt																					4.15e-09														1.46e-11		3.85e-10
GO:0055114	oxidation reduction																						4.03e-09																				4.92e-08
GO:0055085	transmembrane transport																							5.07e-25
GO:0009067	aspartate family amino acid biosynthetic process																								1.18e-07
GO:0006556	S-adenosylmethionine biosynthetic process																								1.18e-07
GO:0046686	response to cadmium ion																								1.8e-07											1.23e-05
GO:0006414	translational elongation																								4.11e-07
GO:0009086	methionine biosynthetic process																								1.72e-06
GO:0008652	cellular amino acid biosynthetic process																								1.72e-06
GO:0009742	brassinosteroid mediated signaling																									3.52e-09
GO:0006301	postreplication repair																										2.61e-06
GO:0006635	fatty acid beta-oxidation																											2.57e-12
GO:0007049	cell cycle																											6.66e-06
GO:0006511	ubiquitin-dependent protein catabolic process																											1.97e-05
GO:0006886	intracellular protein transport																													1.01e-27
GO:0006944	membrane fusion																													2.6e-10
GO:0006623	protein targeting to vacuole																													2.25e-09
GO:0016126	sterol biosynthetic process																													1.89e-07
GO:0006888	ER to Golgi vesicle-mediated transport																													4.33e-07
GO:0042147	retrograde transport, endosome to Golgi																													5.25e-07
GO:0006816	calcium ion transport																													1.37e-06
GO:0006891	intra-Golgi vesicle-mediated transport																													4.59e-06
GO:0008654	phospholipid biosynthetic process																													1.93e-05
GO:0006486	protein amino acid glycosylation																													5.69e-05
GO:0006013	mannose metabolic process																														1.14e-07
GO:0019285	glycine betaine biosynthetic process from choline																														2.4e-05
GO:0009081	branched chain family amino acid metabolic process																															1.2e-08
GO:0006090	pyruvate metabolic process																															3.5e-07
GO:0051605	protein maturation by peptide bond cleavage																															5.04e-05
GO:0006970	response to osmotic stress																																0.000163287
GO:0006595	polyamine metabolic process																																	4.41e-05
GO:0031998	regulation of fatty acid beta-oxidation																																	4.41e-05
GO:0009225	nucleotide-sugar metabolic process																																		3.44e-07
GO:0042732	D-xylose metabolic process																																		1.76e-05
GO:0042546	cell wall biogenesis																																		3.68e-05
GO:0042938	dipeptide transport																																							2.58e-09
GO:0042939	tripeptide transport																																							2.01e-06
GO:0006857	oligopeptide transport																																							2.9e-06
GO:0009168	purine ribonucleoside monophosphate biosynthetic process																																								0.000457792
GO:0044237	cellular metabolic process																																									1.41e-10
GO:0009809	lignin biosynthetic process																																									8.76e-11
GO:0006014	D-ribose metabolic process																																										6.44e-09
GO:0006754	ATP biosynthetic process																																										1.81e-07
GO:0006812	cation transport																																										1.12e-06
GO:0019654	acetate fermentation																																										4.36e-06
GO:0019575	sucrose catabolic process, using beta-fructofuranosidase																																										2.57e-05
GO:0005986	sucrose biosynthetic process																																										7.65e-05
For seeds network:
1/29 modules is not enriched, 96.6% enriched
		mod1	mod2	mod3	mod4	mod5	mod6	mod7	mod8	mod9	mod10	mod11	mod12	mod13	mod14	mod15	mod16	mod17	mod18	mod19	mod20	mod21	mod22	mod23	mod24	mod25	mod26	mod27	mod28	mod29
GO:0006096	glycolysis	1.25e-11																								5.73e-07
GO:0005975	carbohydrate metabolic process	4.85e-09
GO:0006457	protein folding		3.13e-10																							4.27e-07		1.25e-07
GO:0006979	response to oxidative stress			5.22e-05
GO:0006508	proteolysis				1.29e-11					2.4e-06
GO:0019344	cysteine biosynthetic process					3.87e-11
GO:0046686	response to cadmium ion					3.32e-07		5.78e-07																		8.39e-07		9.41e-06
GO:0019395	fatty acid oxidation					2.44e-06
GO:0055114	oxidation reduction						1.79e-11
GO:0006014	D-ribose metabolic process						6.92e-10
GO:0006013	mannose metabolic process						4.21e-08
GO:0019654	acetate fermentation						8.36e-07
GO:0019575	sucrose catabolic process, using beta-fructofuranosidase						4.97e-06
GO:0005986	sucrose biosynthetic process						1.49e-05
GO:0000059	protein import into nucleus, docking							2.34e-13
GO:0006606	protein import into nucleus							6.39e-10
GO:0006563	L-serine metabolic process							8.52e-06
GO:0006544	glycine metabolic process							2.48e-05
GO:0006099	tricarboxylic acid cycle							9.67e-05
GO:0006950	response to stress								0.000721443
GO:0009850	auxin metabolic process									9.84e-06
GO:0000398	nuclear mRNA splicing, via spliceosome										4.51e-07
GO:0010388	cullin deneddylation										2e-06
GO:0006412	translation										2.64e-06						4.62e-25
GO:0006397	mRNA processing										3.47e-06
GO:0006635	fatty acid beta-oxidation											2.93e-14
GO:0015986	ATP synthesis coupled proton transport											2.99e-12
GO:0010304	PSII associated light-harvesting complex II catabolic process												9.3e-08
GO:0009658	chloroplast organization												3.34e-06
GO:0045037	protein import into chloroplast stroma												2.77e-05
GO:0006510	ATP-dependent proteolysis												4.61e-05
GO:0006633	fatty acid biosynthetic process													4.73e-06
GO:0001676	long-chain fatty acid metabolic process													7.84e-06
GO:0009742	brassinosteroid mediated signaling														3.11e-08
GO:0016192	vesicle-mediated transport														8.05e-07							4.35e-12
GO:0006886	intracellular protein transport														7.73e-06							5.98e-23							2.47e-05
GO:0045941	positive regulation of transcription														4.06e-05
GO:0006826	iron ion transport															1.86e-09
GO:0006879	cellular iron ion homeostasis															4.33e-09
GO:0010039	response to iron ion															8.63e-09
GO:0055072	iron ion homeostasis															1.55e-07
GO:0000302	response to reactive oxygen species															2.15e-06
GO:0015979	photosynthesis															4.25e-05
GO:0048366	leaf development															8.48e-05
GO:0006413	translational initiation																1.78e-08
GO:0042254	ribosome biogenesis																2.13e-07
GO:0006446	regulation of translational initiation																3.49e-05
GO:0006511	ubiquitin-dependent protein catabolic process																	1.56e-35
GO:0030163	protein catabolic process																	5.19e-15
GO:0008152	metabolic process																		2.97e-08
GO:0010188	response to microbial phytotoxin																			9.04e-06
GO:0009821	alkaloid biosynthetic process																				1.12e-19
GO:0009058	biosynthetic process																				5.56e-11
GO:0006888	ER to Golgi vesicle-mediated transport																					1.64e-17
GO:0006810	transport																					1.01e-08
GO:0008295	spermidine biosynthetic process																						4.24e-06
GO:0009061	anaerobic respiration																						4.23e-05
GO:0006414	translational elongation																							7.72e-10
GO:0044267	cellular protein metabolic process																							1.3e-07
GO:0015865	purine nucleotide transport																							1.97e-06
GO:0030036	actin cytoskeleton organization																							1.6e-05
GO:0042938	dipeptide transport																								1.01e-09
GO:0006857	oligopeptide transport																								4.01e-09
GO:0042939	tripeptide transport																								1.11e-06
GO:0009408	response to heat																									6.67e-08		5.01e-08
GO:0006006	glucose metabolic process																									7.65e-06
GO:0042128	nitrate assimilation																										6.56e-09
GO:0006542	glutamine biosynthetic process																										4.32e-05
GO:0015031	protein transport																												7.46e-24
GO:0007264	small GTPase mediated signal transduction																												2.75e-23
GO:0042147	retrograde transport, endosome to Golgi																												2.39e-10
GO:0008333	endosome to lysosome transport																												2.38e-06
GO:0019285	glycine betaine biosynthetic process from choline																													3.87e-06
Table S10B. Functional Enrichment in Modules Using Annotations for Protein Interacting Pairs
	modules that donot have any enriched function
	GO functions that are enriched in the corresponding subnetwork as well as modules in the subnetwork
For total network:
11/61 modules are not enriched, 82.0% are enriched
		mod1	mod2	mod3	mod4	mod5	mod6	mod7	mod8	mod9	mod10	mod11	mod12	mod13	mod14	mod15	mod16	mod17	mod18	mod19	mod20	mod21	mod22	mod23	mod24	mod25	mod26	mod27	mod28	mod29	mod30	mod31	mod32	mod33	mod34	mod35	mod36	mod37	mod38	mod39	mod40	mod41	mod42	mod43	mod44	mod45	mod46	mod47	mod48
GO:0042128	nitrate assimilation	3.07045e-19
GO:0006886	intracellular protein transport		4.55e-73																																										1.13e-05
GO:0016192	vesicle-mediated transport		1.28e-39
GO:0015914	phospholipid transport		1.62e-31
GO:0006944	membrane fusion		2.08e-30
GO:0006621	protein retention in ER lumen		8.9e-24
GO:0006754	ATP biosynthetic process		1.4e-21																																					1.13e-41
GO:0006816	calcium ion transport		1.81e-20
GO:0016126	sterol biosynthetic process		5.76e-15
GO:0006888	ER to Golgi vesicle-mediated transport		1.03e-14
GO:0008272	sulfate transport		1.77e-09
GO:0006875	cellular metal ion homeostasis		1.77e-09
GO:0006817	phosphate transport		2.75e-07
GO:0042147	retrograde transport, endosome to Golgi		2.75e-07
GO:0006486	protein amino acid glycosylation		6.88e-07
GO:0007010	cytoskeleton organization		1.79e-06
GO:0006891	intra-Golgi vesicle-mediated transport		3.42e-06
GO:0030001	metal ion transport		1.87e-05
GO:0006828	manganese ion transport		4.25e-05
GO:0006012	galactose metabolic process			6.26e-20
GO:0009081	branched chain family amino acid metabolic process			3.83e-19
GO:0006096	glycolysis			5.96e-18		7.55e-05
GO:0045038	protein import into chloroplast thylakoid membrane			3.24e-06
GO:0006617	SRP-dependent cotranslational protein targeting to membrane, signal sequence recognition			3.24e-06
GO:0009414	response to water deprivation				2.48978e-25
GO:0009651	response to salt stress				1.41218e-32																												1.29e-06
GO:0006810	transport				3.46937e-151																	7.91e-73
GO:0006833	water transport				9.94343e-17
GO:0006457	protein folding					2.62e-66						9.69e-09
GO:0009408	response to heat					1.04e-29
GO:0010304	PSII associated light-harvesting complex II catabolic process					1.76e-16
GO:0046686	response to cadmium ion					2.08e-13																																	3.69226e-13
GO:0007169	transmembrane receptor protein tyrosine kinase signaling pathway					1.04e-05
GO:0009966	regulation of signal transduction					1.96e-05
GO:0006874	cellular calcium ion homeostasis					7.69e-05
GO:0009658	chloroplast organization					7.69e-05
GO:0008150	biological_process						8.29745e-05																	4.11295e-11		3.09123e-22			8.29745e-05
GO:0006511	ubiquitin-dependent protein catabolic process							0				1.98e-16
GO:0030163	protein catabolic process							8.23e-54
GO:0009407	toxin catabolic process							9.46e-25
GO:0043161	proteasomal ubiquitin-dependent protein catabolic process							1.7e-08
GO:0006470	protein amino acid dephosphorylation							1.6e-07
GO:0006289	nucleotide-excision repair							2.2e-07
GO:0006221	pyrimidine nucleotide biosynthetic process							2.2e-07
GO:0009218	pyrimidine ribonucleotide metabolic process							2.2e-07
GO:0006464	protein modification process							2.83e-05									4.92121e-12
GO:0006334	nucleosome assembly							5.22e-05
GO:0006468	protein amino acid phosphorylation								0.000139316																		2.25e-17											1.16e-107								1.12964e-13
GO:0008152	metabolic process									1.16e-243				9.44e-19																	5.91068e-06						9.41567e-18			5.08e-12					2.82e-06
GO:0019654	acetate fermentation									7.28e-10
GO:0006014	D-ribose metabolic process									4.97e-09
GO:0019575	sucrose catabolic process, using beta-fructofuranosidase									1.94e-08
GO:0005986	sucrose biosynthetic process									4.76e-05
GO:0000398	nuclear mRNA splicing, via spliceosome										1.46e-28
GO:0006635	fatty acid beta-oxidation										2.18e-23																			8e-08
GO:0009058	biosynthetic process										2.15e-10														1.04023e-27
GO:0006412	translation										2.66e-10																			2.61e-54
GO:0019509	methionine salvage										6.05e-10
GO:0006510	ATP-dependent proteolysis										6.05e-10
GO:0010267	RNA interference, production of ta-siRNAs										1.61e-08
GO:0006396	RNA processing										2.83e-08
GO:0010216	maintenance of DNA methylation										7.27e-07
GO:0006519	cellular amino acid and derivative metabolic process										2.5e-05
GO:0009870	defense response signaling pathway, resistance gene-dependent										2.5e-05
GO:0010204	defense response signaling pathway, resistance gene-independent										2.5e-05
GO:0031087	deadenylation-independent decapping of nuclear-transcribed mRNA										2.5e-05
GO:0008380	RNA splicing										2.5e-05
GO:0009616	virus induced gene silencing										2.5e-05
GO:0007049	cell cycle											2.2e-11
GO:0010388	cullin deneddylation											1.59e-09
GO:0009640	photomorphogenesis											8.79e-09
GO:0009396	folic acid and derivative biosynthetic process											1.86e-06
GO:0006508	proteolysis												2.29269e-233							6.72e-146																												9.39246e-22
GO:0009698	phenylpropanoid metabolic process													2.6e-21
GO:0009695	jasmonic acid biosynthetic process													1.54e-06
GO:0009411	response to UV													3.82e-06
GO:0009611	response to wounding													3.14e-05
GO:0042938	dipeptide transport														3.35e-07
GO:0006857	oligopeptide transport														4.45e-131
GO:0006979	response to oxidative stress															6.6e-34	3.04063e-08
GO:0009617	response to bacterium															8.05e-19
GO:0009225	nucleotide-sugar metabolic process															9.37e-07
GO:0015031	protein transport																		0
GO:0007264	small GTPase mediated signal transduction																		0
GO:0007165	signal transduction																			2.04e-17
GO:0009736	cytokinin mediated signaling																				9.21766e-26
GO:0055085	transmembrane transport																					4.59e-180
GO:0006168	adenine salvage																						3.8e-31
GO:0009821	alkaloid biosynthetic process																								1.31192e-69
GO:0055114	oxidation reduction																										1.02e-46										9.51449e-45
GO:0006839	mitochondrial transport																										9.63e-10
GO:0009086	methionine biosynthetic process																													5.28e-07
GO:0006098	pentose-phosphate shunt																														6.18067e-17								5.42651e-33
GO:0010188	response to microbial phytotoxin																															0.000341413
GO:0005975	carbohydrate metabolic process																																1.04e-153
GO:0019761	glucosinolate biosynthetic process																																1.91e-10
GO:0006633	fatty acid biosynthetic process																																	2.66e-37
GO:0010020	chloroplast fission																																		1.41534e-10
GO:0006499	N-terminal protein myristoylation																																					9.23e-56
GO:0009738	abscisic acid mediated signaling																																					4.3e-08
GO:0006812	cation transport																																							6.52e-49
GO:0006790	sulfur metabolic process																																											4.02852e-15
GO:0006108	malate metabolic process																																												3.54e-19
GO:0006544	glycine metabolic process																																												6.62e-15
GO:0006563	L-serine metabolic process																																												6.62e-15
GO:0007017	microtubule-based process																																												6.62e-15
GO:0006606	protein import into nucleus																																												3.22e-09
GO:0006556	S-adenosylmethionine biosynthetic process																																												3.22e-09
GO:0000059	protein import into nucleus, docking																																												8.43e-08
GO:0006414	translational elongation																																												1.7e-06
GO:0006879	cellular iron ion homeostasis																																												2.2e-06
GO:0006826	iron ion transport																																												2.2e-06
GO:0006099	tricarboxylic acid cycle																																												2.69e-06
GO:0006730	one-carbon compound metabolic process																																												3.11e-05
GO:0030148	sphingolipid biosynthetic process																																												5.74e-05
GO:0006121	mitochondrial electron transport, succinate to ubiquinone																																												5.74e-05
GO:0009970	cellular response to sulfate starvation																																												5.74e-05
GO:0006090	pyruvate metabolic process																																												5.74e-05
GO:0010039	response to iron ion																																												5.74e-05
GO:0042819	vitamin B6 biosynthetic process																																												5.74e-05
GO:0006995	cellular response to nitrogen starvation																																												5.74e-05
GO:0006751	glutathione catabolic process																																												5.74e-05
GO:0009809	lignin biosynthetic process																																														2.1e-07
GO:0009850	auxin metabolic process																																															5.89517e-26
GO:0009742	brassinosteroid mediated signaling
GO:0006355	regulation of transcription, DNA-dependent
GO:0045941	positive regulation of transcription
GO:0009638	phototropism
GO:0010224	response to UV-B
GO:0009723	response to ethylene stimulus
GO:0010617	circadian regulation of calcium ion oscillation
GO:0019395	fatty acid oxidation
GO:0006364	rRNA processing
GO:0006413	translational initiation
GO:0044267	cellular protein metabolic process
GO:0042254	ribosome biogenesis
GO:0009926	auxin polar transport
GO:0006013	mannose metabolic process
GO:0048364	root development
GO:0006350	transcription
GO:0006260	DNA replication
GO:0015986	ATP synthesis coupled proton transport
GO:0006281	DNA repair
GO:0019344	cysteine biosynthetic process
GO:0006268	DNA unwinding during replication
GO:0006298	mismatch repair
GO:0006270	DNA replication initiation
GO:0008283	cell proliferation
GO:0051276	chromosome organization
GO:0009051	pentose-phosphate shunt, oxidative branch
GO:0009910	negative regulation of flower development
GO:0045449	regulation of transcription
GO:0006006	glucose metabolic process
GO:0007015	actin filament organization
GO:0009451	RNA modification
GO:0006367	transcription initiation from RNA polymerase II promoter
GO:0006301	postreplication repair
GO:0019430	removal of superoxide radicals
GO:0051726	regulation of cell cycle
GO:0015992	proton transport
GO:0006535	cysteine biosynthetic process from serine
GO:0044237	cellular metabolic process
For roots network:
2/33 are not enriched, 93.9% are enriched
		mod1	mod2	mod3	mod4	mod5	mod6	mod7	mod8	mod9	mod10	mod11	mod12	mod13	mod14	mod15	mod16	mod17	mod18	mod19	mod20	mod21	mod22	mod23	mod24	mod25	mod26	mod27	mod28	mod29	mod30	mod31	mod32	mod33
GO:0008152	metabolic process	2.82493e-05																4.04623e-77
GO:0009640	photomorphogenesis		5.56e-13
GO:0010388	cullin deneddylation		3.56e-11
GO:0006511	ubiquitin-dependent protein catabolic process		3.36e-06													0
GO:0007049	cell cycle		6.73e-06
GO:0015986	ATP synthesis coupled proton transport			3.83e-55
GO:0006098	pentose-phosphate shunt			2.03e-23																	6.42216e-07
GO:0019344	cysteine biosynthetic process			2.24e-19
GO:0006168	adenine salvage			1.73e-10
GO:0015992	proton transport			5.35e-10
GO:0046686	response to cadmium ion			1.36e-08				9.3e-05					9.62e-08		1.88e-05
GO:0000398	nuclear mRNA splicing, via spliceosome				2.23e-14
GO:0019509	methionine salvage				1.23e-11
GO:0006544	glycine metabolic process				2.46e-09
GO:0006563	L-serine metabolic process				2.46e-09
GO:0019395	fatty acid oxidation				3.63e-06
GO:0009870	defense response signaling pathway, resistance gene-dependent				3.63e-06
GO:0010204	defense response signaling pathway, resistance gene-independent				3.63e-06
GO:0009926	auxin polar transport				2.47e-05
GO:0050832	defense response to fungus				3.55e-05
GO:0006412	translation				8.48e-05	9.18e-06				1.38e-25
GO:0006633	fatty acid biosynthetic process					4.25e-18
GO:0055085	transmembrane transport					2.33e-13
GO:0006519	cellular amino acid and derivative metabolic process					1.43e-07
GO:0005975	carbohydrate metabolic process						3.30204e-08
GO:0006012	galactose metabolic process						3.3833e-18
GO:0006014	D-ribose metabolic process							3.76e-16
GO:0019654	acetate fermentation							6.34e-14
GO:0019575	sucrose catabolic process, using beta-fructofuranosidase							1.76e-12
GO:0005986	sucrose biosynthetic process							5.87e-09
GO:0006812	cation transport							2.39e-07
GO:0006754	ATP biosynthetic process							2.93e-06																							1.12e-06
GO:0006810	transport								3.77e-85											1.07022e-05
GO:0009651	response to salt stress								2.46e-37
GO:0009414	response to water deprivation								4.78e-28
GO:0006833	water transport								5.31e-18
GO:0006364	rRNA processing									2.92e-31
GO:0006413	translational initiation									4.5e-24
GO:0008150	biological_process									5.8e-16																4.36324e-05
GO:0009086	methionine biosynthetic process									1.87e-05
GO:0042254	ribosome biogenesis									2.05e-05
GO:0055114	oxidation reduction									3.81e-05
GO:0006508	proteolysis										2.23e-54																			2.55775e-48
GO:0042128	nitrate assimilation											3.07e-19
GO:0006457	protein folding												1.8e-25																			1.69e-13		1.74e-72
GO:0009408	response to heat												4.19e-23
GO:0006414	translational elongation												2e-07																			6.9e-12
GO:0006099	tricarboxylic acid cycle												3.2e-07
GO:0006108	malate metabolic process												6.64e-06
GO:0009658	chloroplast organization												8.7e-05
GO:0006350	transcription													1.94e-27
GO:0006006	glucose metabolic process													1.78e-17
GO:0009051	pentose-phosphate shunt, oxidative branch													1.3e-16
GO:0006281	DNA repair													9.04e-11
GO:0006260	DNA replication													7.13e-07
GO:0006096	glycolysis													1.04e-06	4.58e-48
GO:0007033	vacuole organization													8.89e-06
GO:0019430	removal of superoxide radicals													8.62e-05
GO:0030163	protein catabolic process															2.55e-64
GO:0043161	proteasomal ubiquitin-dependent protein catabolic process															2.94e-10
GO:0007264	small GTPase mediated signal transduction																		8.99e-275
GO:0015031	protein transport																		5.93e-266
GO:0055114	oxidation reduction																					2.85382e-08
GO:0006635	fatty acid beta-oxidation																						3.47e-35
GO:0009695	jasmonic acid biosynthetic process																						3.31e-10
GO:0009611	response to wounding																						6.67e-06
GO:0009698	phenylpropanoid metabolic process																						1.3e-05
GO:0009058	biosynthetic process																							4.57934e-18
GO:0009821	alkaloid biosynthetic process																							3.16307e-21
GO:0016192	vesicle-mediated transport																								1.02e-29						2.76e-26
GO:0006886	intracellular protein transport																								1.17e-20			4.36e-09			1.12e-29
GO:0009742	brassinosteroid mediated signaling																								2.13e-18
GO:0009225	nucleotide-sugar metabolic process																										1.06e-08
GO:0009407	toxin catabolic process																											4.38e-70
GO:0006606	protein import into nucleus																											2.82e-09
GO:0009970	cellular response to sulfate starvation																											2.61e-06
GO:0042819	vitamin B6 biosynthetic process																											2.61e-06
GO:0006995	cellular response to nitrogen starvation																											2.61e-06
GO:0016036	cellular response to phosphate starvation																											1.03e-05
GO:0009116	nucleoside metabolic process																												8.74e-07
GO:0009156	ribonucleoside monophosphate biosynthetic process																												2.19e-07
GO:0009165	nucleotide biosynthetic process																												2.19e-07
GO:0006090	pyruvate metabolic process																												2.19e-07
GO:0044249	cellular biosynthetic process																												2.19e-07
GO:0045454	cell redox homeostasis																												4.64e-05
GO:0006888	ER to Golgi vesicle-mediated transport																														3.82e-16
GO:0006816	calcium ion transport																														1.04e-11
GO:0015914	phospholipid transport																														2.43e-09
GO:0006944	membrane fusion																														3.17e-08
GO:0006486	protein amino acid glycosylation																														2.06e-06
GO:0006621	protein retention in ER lumen																														1.89e-05
GO:0044267	cellular protein metabolic process																															1.92e-25
GO:0006556	S-adenosylmethionine biosynthetic process																															4.98e-11
GO:0006470	protein amino acid dephosphorylation																															2.02e-08
GO:0006378	mRNA polyadenylation																															7.24e-06
GO:0015865	purine nucleotide transport																															7.24e-06
GO:0009845	seed germination																															2.86e-05
GO:0007017	microtubule-based process																																	1.54e-19
GO:0042147	retrograde transport, endosome to Golgi																																	5.72e-12
GO:0007021	tubulin complex assembly																																	2.48e-06
GO:0008333	endosome to lysosome transport																																	2.48e-06
GO:0007165	signal transduction																																	3.02e-05
For leaves network:
2/33 modules are not enriched, 93.9% are enriched
		mod1	mod2	mod3	mod4	mod5	mod6	mod7	mod8	mod9	mod10	mod11	mod12	mod13	mod14	mod15	mod16	mod17	mod18	mod19	mod20	mod21	mod22	mod23	mod24	mod25	mod26	mod27	mod28	mod29	mod30	mod31	mod32	mod33
GO:0015031	protein transport		1.73e-47
GO:0007264	small GTPase mediated signal transduction		3.92e-46
GO:0007033	vacuole organization		6.62e-06
GO:0006096	glycolysis			5.08e-65									6.77e-14
GO:0046686	response to cadmium ion			4.45e-05	0.000164426			2.4e-08									1.55e-06														2.29e-10
GO:0044267	cellular protein metabolic process					1.23e-28							8.68e-05
GO:0006414	translational elongation					4.33e-15	5.36e-10
GO:0006457	protein folding					6.14e-11		1.74e-14				1.53e-21	2.06e-06		1.48e-15
GO:0015865	purine nucleotide transport					6.47e-07
GO:0006544	glycine metabolic process						4.23e-20
GO:0006563	L-serine metabolic process						4.23e-20
GO:0007017	microtubule-based process						4.23e-20
GO:0008152	metabolic process						2.59e-08																					4.8969e-42				9.37464e-05
GO:0006099	tricarboxylic acid cycle						4.41e-08
GO:0006108	malate metabolic process						4.41e-08
GO:0009098	leucine biosynthetic process						5.77e-05
GO:0009408	response to heat							1.75e-16				2.04e-05
GO:0006412	translation							3.88e-14
GO:0006378	mRNA polyadenylation							3.96e-06
GO:0006633	fatty acid biosynthetic process									2.1321e-40
GO:0006529	asparagine biosynthetic process										0.000227609
GO:0006413	translational initiation											9.85e-15
GO:0016192	vesicle-mediated transport											2.12e-13																		8.12e-21
GO:0006886	intracellular protein transport											2.49e-11						3.05e-06												5.2e-13
GO:0045038	protein import into chloroplast thylakoid membrane											3.47e-06
GO:0009744	response to sucrose stimulus												9.37e-07
GO:0019253	reductive pentose-phosphate cycle												6.35e-05
GO:0010304	PSII associated light-harvesting complex II catabolic process													5.63e-16
GO:0009658	chloroplast organization													1.01e-08
GO:0006012	galactose metabolic process														1.51e-11
GO:0007165	signal transduction														1.4e-09
GO:0042147	retrograde transport, endosome to Golgi														2.79e-05
GO:0055114	oxidation reduction															3.37e-09																3.56458e-10
GO:0006556	S-adenosylmethionine biosynthetic process																7.91e-13
GO:0006606	protein import into nucleus																1.32e-07
GO:0009970	cellular response to sulfate starvation																9.38e-07
GO:0009086	methionine biosynthetic process																9.38e-07
GO:0006090	pyruvate metabolic process																9.38e-07
GO:0042819	vitamin B6 biosynthetic process																9.38e-07
GO:0006995	cellular response to nitrogen starvation																9.38e-07
GO:0016036	cellular response to phosphate starvation																3.72e-06
GO:0045454	cell redox homeostasis																4.18e-06
GO:0009416	response to light stimulus																1.13e-05
GO:0000103	sulfate assimilation																1.84e-05
GO:0019344	cysteine biosynthetic process																	9.46e-29
GO:0006816	calcium ion transport																	1.71e-15
GO:0006888	ER to Golgi vesicle-mediated transport																	3.12e-06
GO:0006535	cysteine biosynthetic process from serine																	6.77e-06
GO:0009058	biosynthetic process																		2.79449e-23
GO:0009821	alkaloid biosynthetic process																		1.28722e-27
GO:0006511	ubiquitin-dependent protein catabolic process																			1.08e-270
GO:0030163	protein catabolic process																			3.86e-47
GO:0000302	response to reactive oxygen species																				5.98e-06
GO:0055072	iron ion homeostasis																				5.98e-06
GO:0010039	response to iron ion																				1.79e-05
GO:0006879	cellular iron ion homeostasis																				3.58e-05
GO:0006826	iron ion transport																				3.58e-05
GO:0042254	ribosome biogenesis																				7.08e-05
GO:0048366	leaf development																				8.92e-05
GO:0042128	nitrate assimilation																					3.07e-19
GO:0006098	pentose-phosphate shunt																						6.28484e-05								1.01e-16
GO:0006810	transport																							2.41876e-13									8.9041e-46	6.23e-18
GO:0055085	transmembrane transport																							3.41272e-26
GO:0006635	fatty acid beta-oxidation																								7.02e-28
GO:0010388	cullin deneddylation																								4.86e-08
GO:0000398	nuclear mRNA splicing, via spliceosome																								1.89e-07
GO:0009640	photomorphogenesis																								3.1e-06
GO:0005975	carbohydrate metabolic process																									3.56683e-22
GO:0006857	oligopeptide transport																										3.31217e-06
GO:0006508	proteolysis																												1.91e-21
GO:0009742	brassinosteroid mediated signaling																													3.82e-20
GO:0015986	ATP synthesis coupled proton transport																														3.73e-35
GO:0009414	response to water deprivation																																1.88667e-19
GO:0009651	response to salt stress																																9.64581e-43
GO:0006833	water transport																																2.16892e-19
GO:0009926	auxin polar transport																																	1.24e-05
GO:0009733	response to auxin stimulus																																	6.3e-05
For flowers network:
7/46 modules are not enriched, 84.8% enriched
		mod1	mod2	mod3	mod4	mod5	mod6	mod7	mod8	mod9	mod10	mod11	mod12	mod13	mod14	mod15	mod16	mod17	mod18	mod19	mod20	mod21	mod22	mod23	mod24	mod25	mod26	mod27	mod28	mod29	mod30	mod31	mod32	mod33	mod34	mod35	mod36	mod37	mod38	mod39	mod40	mod41	mod42	mod43	mod44	mod45	mod46
GO:0006412	translation	2.54e-42																										2.46e-05								1.8355e-26
GO:0006413	translational initiation	1.04e-37
GO:0055114	oxidation reduction	4.18e-24															9.12e-48
GO:0006364	rRNA processing	2.94e-23
GO:0008150	biological_process	1.22e-21					7.24e-06																															8.29745e-05
GO:0006268	DNA unwinding during replication	5.63e-19
GO:0006270	DNA replication initiation	8.05e-18
GO:0008283	cell proliferation	3.38e-16
GO:0042254	ribosome biogenesis	3.14e-08
GO:0006397	mRNA processing	8.82e-05
GO:0006098	pentose-phosphate shunt		5.42651e-33																														6.18067e-17
GO:0046686	response to cadmium ion		3.69226e-13	1.77e-12						2.14e-05							2.77e-05
GO:0006457	protein folding			5.51e-84		1.15e-69																									7.62e-05
GO:0009408	response to heat			2.14e-33
GO:0019344	cysteine biosynthetic process			1.56e-24
GO:0019654	acetate fermentation			1.31e-09
GO:0006014	D-ribose metabolic process			8.9e-09
GO:0019575	sucrose catabolic process, using beta-fructofuranosidase			3.46e-08
GO:0009081	branched chain family amino acid metabolic process			2.45e-07
GO:0019243	methylglyoxal catabolic process to D-lactate			3.67e-05
GO:0005986	sucrose biosynthetic process			8.16e-05
GO:0009850	auxin metabolic process				3.01806e-07
GO:0006508	proteolysis				7.83861e-12							1.32e-68																		3.59808e-172
GO:0015986	ATP synthesis coupled proton transport					1.95e-25
GO:0044267	cellular protein metabolic process					3.87e-20
GO:0006168	adenine salvage					5.47e-16
GO:0007017	microtubule-based process					5.47e-16
GO:0007021	tubulin complex assembly					2.74e-05
GO:0045038	protein import into chloroplast thylakoid membrane					2.74e-05
GO:0042147	retrograde transport, endosome to Golgi						4.05e-07
GO:0009750	response to fructose stimulus								0.000682749
GO:0006096	glycolysis									1.46e-68																	3.09e-09
GO:0006108	malate metabolic process										2.22e-21
GO:0006544	glycine metabolic process										2.27e-16
GO:0006563	L-serine metabolic process										2.27e-16
GO:0006606	protein import into nucleus										4.32e-10
GO:0006556	S-adenosylmethionine biosynthetic process										4.32e-10
GO:0000059	protein import into nucleus, docking										1.59e-08
GO:0006414	translational elongation										1.79e-07
GO:0006879	cellular iron ion homeostasis										5.8e-07
GO:0006826	iron ion transport										5.8e-07
GO:0006886	intracellular protein transport										1.81e-06																7.02e-50																			3.36e-12
GO:0009970	cellular response to sulfate starvation										2.12e-05
GO:0009086	methionine biosynthetic process										2.12e-05
GO:0010039	response to iron ion										2.12e-05
GO:0009396	folic acid and derivative biosynthetic process										2.12e-05
GO:0042819	vitamin B6 biosynthetic process										2.12e-05
GO:0006995	cellular response to nitrogen starvation										2.12e-05
GO:0006751	glutathione catabolic process										2.12e-05
GO:0016036	cellular response to phosphate starvation										8.29e-05
GO:0006979	response to oxidative stress											4.06e-14
GO:0009225	nucleotide-sugar metabolic process											1.17e-05
GO:0008152	metabolic process												2.5e-14	1.91502e-166								2.77748e-13			1.48844e-07			9.01e-20					5.91068e-06				9.77225e-07					2.34e-15
GO:0006099	tricarboxylic acid cycle												1.65e-12
GO:0042128	nitrate assimilation												3.81e-12
GO:0030048	actin filament-based movement												2.67e-05
GO:0009098	leucine biosynthetic process												2.67e-05
GO:0006350	transcription														7.11e-32
GO:0006260	DNA replication														2.39e-21
GO:0006281	DNA repair														2.75e-18
GO:0007165	signal transduction														1.15e-09
GO:0007033	vacuole organization														8.6e-06
GO:0016575	histone deacetylation														8.6e-06
GO:0009910	negative regulation of flower development														5.13e-05
GO:0006810	transport															2.68e-42																1.17156e-45								4.48824e-109
GO:0009926	auxin polar transport															5.46e-05
GO:0006013	mannose metabolic process																1.43e-07
GO:0000398	nuclear mRNA splicing, via spliceosome																	4.9e-30
GO:0006635	fatty acid beta-oxidation																	5.07e-24										1.61e-06
GO:0010388	cullin deneddylation																	2.06e-11
GO:0009640	photomorphogenesis																	1.04e-09
GO:0019395	fatty acid oxidation																	4.68e-06
GO:0009870	defense response signaling pathway, resistance gene-dependent																	4.68e-06
GO:0010204	defense response signaling pathway, resistance gene-independent																	4.68e-06
GO:0050832	defense response to fungus																	4.57e-05
GO:0009058	biosynthetic process																		1.04023e-27
GO:0009821	alkaloid biosynthetic process																		1.31192e-69
GO:0006511	ubiquitin-dependent protein catabolic process																			0
GO:0030163	protein catabolic process																			5.04e-57
GO:0043161	proteasomal ubiquitin-dependent protein catabolic process																			2.91e-09
GO:0006470	protein amino acid dephosphorylation																			9.69e-09
GO:0006221	pyrimidine nucleotide biosynthetic process																			4.85e-08
GO:0009218	pyrimidine ribonucleotide metabolic process																			4.85e-08
GO:0005975	carbohydrate metabolic process																				2.08961e-05		5.83e-12																								1.12e-96
GO:0044237	cellular metabolic process																					1.40702e-47
GO:0009809	lignin biosynthetic process																					6.53528e-26
GO:0006012	galactose metabolic process																						2.7e-29
GO:0010267	RNA interference, production of ta-siRNAs																							2.6e-05
GO:0006306	DNA methylation																							9.33e-07
GO:0015031	protein transport																									8.36e-234
GO:0007264	small GTPase mediated signal transduction																									4.6e-233
GO:0016192	vesicle-mediated transport																										2.73e-29																			1.54e-19
GO:0006816	calcium ion transport																										2.09e-23
GO:0006888	ER to Golgi vesicle-mediated transport																										2.81e-17
GO:0006621	protein retention in ER lumen																										5.23e-15
GO:0010304	PSII associated light-harvesting complex II catabolic process																										2.72e-13
GO:0006944	membrane fusion																										4.32e-10
GO:0006486	protein amino acid glycosylation																										5.33e-08
GO:0007010	cytoskeleton organization																										1.97e-07
GO:0006006	glucose metabolic process																										3.62e-05
GO:0006812	cation transport																											2.49e-44
GO:0006754	ATP biosynthetic process																											3.99e-37
GO:0042938	dipeptide transport																												5.29e-08
GO:0006857	oligopeptide transport																												5.47e-58
GO:0006090	pyruvate metabolic process																														1.63e-07
GO:0055085	transmembrane transport																															8.46304e-96
GO:0045941	positive regulation of transcription																																	7.43117e-10
GO:0009723	response to ethylene stimulus																																	1.48395e-08
GO:0009414	response to water deprivation																																							6.27749e-27
GO:0009651	response to salt stress																																							2.30884e-35
GO:0006833	water transport																																							1.76497e-17
GO:0006499	N-terminal protein myristoylation																																								3.04778e-45
GO:0009738	abscisic acid mediated signaling																																								2.88824e-06
GO:0006468	protein amino acid phosphorylation																																								1.54029e-56
GO:0009698	phenylpropanoid metabolic process																																									3.62e-23
GO:0009695	jasmonic acid biosynthetic process																																									4.67e-07
GO:0009411	response to UV																																									1.16e-06
GO:0009611	response to wounding																																									9.64e-06
GO:0009742	brassinosteroid mediated signaling																																													1.07e-18
GO:0006633	fatty acid biosynthetic process																																													6.57e-16
GO:0019761	glucosinolate biosynthetic process																																														3.24e-05
For siliques network:
7/44 modules are not enriched, 84.1% are enriched
		mod1	mod2	mod3	mod4	mod5	mod6	mod7	mod8	mod9	mod10	mod11	mod12	mod13	mod14	mod15	mod16	mod17	mod18	mod19	mod20	mod21	mod22	mod23	mod24	mod25	mod26	mod27	mod28	mod29	mod30	mod31	mod32	mod33	mod34	mod35	mod36	mod37	mod38	mod39	mod40	mod41	mod42	mod43	mod44
GO:0005975	carbohydrate metabolic process	2.08961e-05												1.70971e-32								6.13e-07
GO:0042254	ribosome biogenesis		9.57945e-07									8.55e-05
GO:0009624	response to nematode			0.000455218
GO:0015031	protein transport				1.42e-172
GO:0007264	small GTPase mediated signal transduction				7.7e-174
GO:0009058	biosynthetic process					7.25051e-14											2.2e-05
GO:0009821	alkaloid biosynthetic process					2.66555e-24
GO:0006457	protein folding						2.85e-55				7.16e-07								7.99e-50						2.73e-11
GO:0007165	signal transduction						2.45e-07
GO:0006810	transport							3.62e-55																1.4296e-20
GO:0009651	response to salt stress							1.84e-40																											3.19e-07
GO:0009414	response to water deprivation							8.47e-30
GO:0006833	water transport							8.21e-19
GO:0006508	proteolysis								4.04525e-89
GO:0006544	glycine metabolic process									4.85e-19
GO:0006563	L-serine metabolic process									4.85e-19
GO:0006886	intracellular protein transport									1.61e-08	1.93e-11																				6.71e-42
GO:0006879	cellular iron ion homeostasis									5.17e-08
GO:0006826	iron ion transport									5.17e-08
GO:0055114	oxidation reduction									2.53e-07													1.11108e-11																					6.12e-07
GO:0009970	cellular response to sulfate starvation									3.47e-06
GO:0010039	response to iron ion									3.47e-06
GO:0042819	vitamin B6 biosynthetic process									3.47e-06
GO:0006995	cellular response to nitrogen starvation									3.47e-06
GO:0016036	cellular response to phosphate starvation									1.37e-05
GO:0000103	sulfate assimilation									6.71e-05
GO:0006606	protein import into nucleus									6.71e-05
GO:0044267	cellular protein metabolic process										5.47e-24
GO:0007017	microtubule-based process										1.55e-18
GO:0016192	vesicle-mediated transport										1.29e-13																				1.49e-17
GO:0051276	chromosome organization										4.45e-09
GO:0009156	ribonucleoside monophosphate biosynthetic process										4.88e-06
GO:0009165	nucleotide biosynthetic process										4.88e-06
GO:0015865	purine nucleotide transport										4.88e-06
GO:0009396	folic acid and derivative biosynthetic process										4.88e-06
GO:0044249	cellular biosynthetic process										4.88e-06
GO:0009116	nucleoside metabolic process										1.93e-05
GO:0006413	translational initiation											4.51e-39
GO:0006412	translation											3.16e-38					5.57e-11																					7.90181e-06
GO:0006364	rRNA processing											5.23e-23
GO:0019344	cysteine biosynthetic process											2.55e-15
GO:0008150	biological_process											1.74e-06
GO:0006378	mRNA polyadenylation											1.16e-05
GO:0031087	deadenylation-independent decapping of nuclear-transcribed mRNA											1.16e-05
GO:0006268	DNA unwinding during replication												9.64e-26
GO:0008283	cell proliferation												1.05e-25
GO:0006270	DNA replication initiation												1.43e-24
GO:0006260	DNA replication												2.36e-10
GO:0007033	vacuole organization												4.88e-06
GO:0010388	cullin deneddylation																1.45e-12
GO:0009640	photomorphogenesis																4.8e-11
GO:0019395	fatty acid oxidation																1.26e-06
GO:0009870	defense response signaling pathway, resistance gene-dependent																1.26e-06
GO:0010204	defense response signaling pathway, resistance gene-independent																1.26e-06
GO:0006839	mitochondrial transport																8.87e-06
GO:0050832	defense response to fungus																1.24e-05
GO:0006096	glycolysis																	1.7e-19														1.94e-44
GO:0006633	fatty acid biosynthetic process																	8.66e-17
GO:0006006	glucose metabolic process																	1.59e-10
GO:0009744	response to sucrose stimulus																	3.31e-06
GO:0009407	toxin catabolic process																	2.72e-05
GO:0009051	pentose-phosphate shunt, oxidative branch																	5.3e-05
GO:0009408	response to heat																		3.09e-17
GO:0046686	response to cadmium ion																		9.41e-10													6.19e-05					2.58688e-14							8.42e-05
GO:0010304	PSII associated light-harvesting complex II catabolic process																		5.21e-09
GO:0019243	methylglyoxal catabolic process to D-lactate																		5.28e-06
GO:0009658	chloroplast organization																		2.09e-05
GO:0009698	phenylpropanoid metabolic process																			2.17e-15
GO:0009411	response to UV																			3.21e-08
GO:0008152	metabolic process																				3.57513e-28									1.48844e-07			2.91e-07												1.48844e-07
GO:0006098	pentose-phosphate shunt																					1.26e-12															9.18911e-21		6.6369e-09
GO:0055085	transmembrane transport																							4.3079e-40
GO:0006556	S-adenosylmethionine biosynthetic process																								2.67e-13
GO:0006414	translational elongation																								3.71e-11
GO:0009086	methionine biosynthetic process																								5.5e-07
GO:0009067	aspartate family amino acid biosynthetic process																								5.5e-07
GO:0006511	ubiquitin-dependent protein catabolic process																									0			4.8e-06
GO:0030163	protein catabolic process																									3.78e-57
GO:0006168	adenine salvage																									7.98e-06
GO:0006099	tricarboxylic acid cycle																									4.95e-05
GO:0015986	ATP synthesis coupled proton transport																									6.01e-05
GO:0009742	brassinosteroid mediated signaling																										1.06e-26
GO:0006635	fatty acid beta-oxidation																												5.17e-30
GO:0007049	cell cycle																												1.43e-12
GO:0006816	calcium ion transport																														1.11e-12
GO:0006944	membrane fusion																														6.12e-12
GO:0006888	ER to Golgi vesicle-mediated transport																														1.72e-07
GO:0006486	protein amino acid glycosylation																														6.8e-07
GO:0006623	protein targeting to vacuole																														1.28e-06
GO:0042147	retrograde transport, endosome to Golgi																														3.77e-06
GO:0016126	sterol biosynthetic process																														6.45e-06
GO:0008654	phospholipid biosynthetic process																														8.64e-06
GO:0008333	endosome to lysosome transport																														1.16e-05
GO:0006021	inositol biosynthetic process																														1.16e-05
GO:0006013	mannose metabolic process																															2.19e-07
GO:0009081	branched chain family amino acid metabolic process																																1.06e-12
GO:0006090	pyruvate metabolic process																																8.08e-08
GO:0009225	nucleotide-sugar metabolic process																																			8.8436e-10
GO:0042938	dipeptide transport																																								3.1e-10
GO:0006857	oligopeptide transport																																								1.15e-05
GO:0044237	cellular metabolic process																																										4.72e-13
GO:0009809	lignin biosynthetic process																																										2.79e-15
GO:0006812	cation transport																																											5.53e-14
GO:0006754	ATP biosynthetic process																																											4.79e-12
GO:0006014	D-ribose metabolic process																																											5.49e-08
GO:0019654	acetate fermentation																																											5.11e-06
GO:0019575	sucrose catabolic process, using beta-fructofuranosidase																																											1.42e-05
For seeds network:
2/29 modules are not enriched, 93.1% are enriched
		mod1	mod2	mod3	mod4	mod5	mod6	mod7	mod8	mod9	mod10	mod11	mod12	mod13	mod14	mod15	mod16	mod17	mod18	mod19	mod20	mod21	mod22	mod23	mod24	mod25	mod26	mod27	mod28	mod29
GO:0006096	glycolysis	2.06109e-29																								4.98e-12
GO:0046686	response to cadmium ion	7.61643e-05				1.42e-05		6.34e-05																		2.06e-10		3.42e-10
GO:0005975	carbohydrate metabolic process	1.89295e-29
GO:0006457	protein folding		1.03e-39																			1.28e-05		3.56e-07		4.82e-12		2.26e-17
GO:0007165	signal transduction		3.12e-08
GO:0006979	response to oxidative stress			1.16749e-05
GO:0006508	proteolysis				7.45523e-16					5.43981e-08
GO:0019344	cysteine biosynthetic process					3.06e-23
GO:0019395	fatty acid oxidation					1.02e-07
GO:0055114	oxidation reduction						1.37e-21										1.49e-07
GO:0006014	D-ribose metabolic process						1.28e-08
GO:0006013	mannose metabolic process						8.74e-08
GO:0019654	acetate fermentation						1.73e-06
GO:0019575	sucrose catabolic process, using beta-fructofuranosidase						4.82e-06
GO:0000059	protein import into nucleus, docking							8.57e-10
GO:0006544	glycine metabolic process							2.57e-09
GO:0006563	L-serine metabolic process							2.57e-09
GO:0006606	protein import into nucleus							5.08e-09
GO:0006099	tricarboxylic acid cycle							5.3e-09
GO:0006108	malate metabolic process							2.05e-07
GO:0009970	cellular response to sulfate starvation							3.71e-06
GO:0006995	cellular response to nitrogen starvation							3.71e-06
GO:0006886	intracellular protein transport							6.43e-06							9.78e-05							8.83e-42
GO:0016036	cellular response to phosphate starvation							1.47e-05
GO:0009416	response to light stimulus							6.76e-05
GO:0006556	S-adenosylmethionine biosynthetic process							7.17e-05
GO:0000398	nuclear mRNA splicing, via spliceosome										4.6e-15
GO:0006412	translation										5.27e-09						6.63e-23
GO:0010388	cullin deneddylation										1.87e-06
GO:0009640	photomorphogenesis										3.31e-05
GO:0006635	fatty acid beta-oxidation											4.65e-34
GO:0015986	ATP synthesis coupled proton transport											6.36e-21
GO:0009658	chloroplast organization												4.24e-09
GO:0010304	PSII associated light-harvesting complex II catabolic process												1.27e-07
GO:0006633	fatty acid biosynthetic process													5.44068e-08
GO:0009742	brassinosteroid mediated signaling														1.93e-21
GO:0016192	vesicle-mediated transport														8.18e-08							3.9e-39
GO:0045941	positive regulation of transcription														1.02e-07
GO:0009723	response to ethylene stimulus														2.01e-06
GO:0006879	cellular iron ion homeostasis															3.57e-11
GO:0006826	iron ion transport															3.57e-11
GO:0010039	response to iron ion															1.57e-08
GO:0000302	response to reactive oxygen species															6.55e-06
GO:0055072	iron ion homeostasis															6.55e-06
GO:0048366	leaf development															9.77e-05
GO:0006413	translational initiation																3.74e-20
GO:0009086	methionine biosynthetic process																1.26e-06
GO:0006511	ubiquitin-dependent protein catabolic process																	4.04e-280
GO:0030163	protein catabolic process																	8.13e-47
GO:0007033	vacuole organization																	6e-05
GO:0008152	metabolic process																		3.25875e-30											3.1e-09
GO:0010188	response to microbial phytotoxin																			0.000227609
GO:0009058	biosynthetic process																				3.16357e-22
GO:0009821	alkaloid biosynthetic process																				8.24205e-38
GO:0006888	ER to Golgi vesicle-mediated transport																					7.88e-22
GO:0006810	transport																					6.92e-09
GO:0006139	nucleobase, nucleoside, nucleotide and nucleic acid metabolic process																						0.000569022
GO:0008295	spermidine biosynthetic process																						0.000569022
GO:0044267	cellular protein metabolic process																							6.13e-18
GO:0006414	translational elongation																							2.9e-16
GO:0015865	purine nucleotide transport																							2.73e-07
GO:0030036	actin cytoskeleton organization																							2.23e-05
GO:0042938	dipeptide transport																								1.06e-09
GO:0006857	oligopeptide transport																								1.98e-11
GO:0019430	removal of superoxide radicals																									6.39e-06
GO:0042128	nitrate assimilation																										1.88e-17
GO:0009407	toxin catabolic process																										5.06e-05
GO:0009408	response to heat																											9.38e-19
GO:0006350	transcription																											7.1e-05
GO:0015031	protein transport																												5.89e-59
GO:0007264	small GTPase mediated signal transduction																												1.82e-55
GO:0042147	retrograde transport, endosome to Golgi																												6.8e-11
GO:0008333	endosome to lysosome transport																												8.46e-06
[truncated: 13 more columns]

[truncated: 1 more sheets: Table S11]
